# Supplementary material for: The yapsin family of aspartyl proteases regulate glucose homeostasis in Candida glabrata
Source: J Biol Chem. 2022 Jan 17;298(2):101593. doi: 10.1016/j.jbc.2022.101593 (PMC8844688; doi:10.1016/j.jbc.2022.101593)
Supplement: Supplemental Tables S1–S23 [file mmc2.xlsx]

## Sheet: S1
Table S1: A list of 982 proteins identified in the membrane proteome of the wild-type strain in global membrane proteome analysis.
	Proteins highlighted in red colour are exclusive to the wild-type strain.
	Replicate 1		Replicate 2
Sr. No.	Unique	Total	Unique	Total	Reference	CAGL ID	S. cerevisiae common name	SGD (Saccharomyces Genome Database) description	CGD (Candida Genome Database) description
1	8	8	6	7	Q6FSU1	CAGL0G07843g	NOP7	Nucleolar protein involved in rRNA processing and 60S ribosomal subunit biogenesis; constituent of several different pre-ribosomal particles; required for exit from G0 and the initiation of cell proliferation	Ortholog(s) have role in cell cycle DNA replication, cellular response to drug, cellular response to starvation and filamentous growth of a population of unicellular organisms in response to starvation, more
2	8	8	10	11	O13306	CAGL0D05940g	ERG1	Squalene epoxidase, catalyzes the epoxidation of squalene to 2,3-oxidosqualene; plays an essential role in the ergosterol-biosynthesis pathway and is the specific target of the antifungal drug terbinafine	Squalene epoxidase with a role in ergosterol synthesis; involved in growth under conditions of low oxygen tension
3	5	7	4	5	Q6FQJ9	CAGL0I05654g	URK1	Uridine/cytidine kinase, component of the pyrimidine ribonucleotide salvage pathway that converts uridine into UMP and cytidine into CMP; involved in the pyrimidine deoxyribonucleotide salvage pathway, converting deoxycytidine into dCMP	Ortholog(s) have uridine kinase activity and role in pyrimidine-containing compound salvage
4	8	8	8	9	Q6FUV3	CAGL0F00407g	LIA1	Deoxyhypusine hydroxylase, a HEAT-repeat containing metalloenzyme that catalyzes hypusine formation; binds to and is required for the modification of Hyp2p (eIF5A); complements S. pombe mmd1 mutants defective in mitochondrial positioning	Ortholog(s) have deoxyhypusine monooxygenase activity
5	5	6	4	5	Q6FXL1	CAGL0B04917g	IDP2	Cytosolic NADP-specific isocitrate dehydrogenase, catalyzes oxidation of isocitrate to alpha-ketoglutarate; levels are elevated during growth on non-fermentable carbon sources and reduced during growth on glucose	S-adenosylmethionine synthetase
6	5	5	8	8	Q6FK37	CAGL0M01430g	UTP4	Subunit of U3-containing 90S preribosome and Small Subunit (SSU) processome complexes involved in production of 18S rRNA and assembly of small ribosomal subunit; member of t-Utp subcomplex involved with transcription of 35S rRNA transcript	Ortholog(s) have role in maturation of SSU-rRNA from tricistronic rRNA transcript (SSU-rRNA, 5.8S rRNA, LSU-rRNA), positive regulation of transcription by RNA polymerase I
7	11	12	6	6	Q6FQM6	CAGL0I05016g	TRP2	Anthranilate synthase, catalyzes the initial step of tryptophan biosynthesis, forms multifunctional hetero-oligomeric anthranilate synthase:indole-3-glycerol phosphate synthase enzyme complex with Trp3p	Putative anthranilate synthase component I; protein abundance increased in ace2 mutant cells
8	5	5	7	7	Q6FLG5	CAGL0L03586g	SAP185	Protein that forms a complex with the Sit4p protein phosphatase and is required for its function; member of a family of similar proteins including Sap4p, Sap155p, and Sap190p	Ortholog(s) have protein phosphatase activator activity
9	6	7	2	2	Q6FMP8	CAGL0K06281g	GUK1	Guanylate kinase, converts GMP to GDP; required for growth and mannose outer chain elongation of cell wall N-linked glycoproteins	Ortholog(s) have guanylate kinase activity, role in GDP biosynthetic process, GMP metabolic process and fungal biofilm matrix localization
10	5	5	4	4	Q6FPZ0	CAGL0I10670g	NOC4	Nucleolar protein, forms a complex with Nop14p that mediates maturation and nuclear export of 40S ribosomal subunits	Protein of unknown function
11	12	12	6	6	Q6FX86	CAGL0B00902g	HIS4	Multifunctional enzyme containing phosphoribosyl-ATP pyrophosphatase, phosphoribosyl-AMP cyclohydrolase, and histidinol dehydrogenase activities; catalyzes the second, third, ninth and tenth steps in histidine biosynthesis	Phosphoribosyl-AMP cyclohydrolase; phosphoribosyl-ATP pyrophosphatase; histidinol dehydrogenase
12	11	12	8	8	Q6FX63	CAGL0B00484g	SPB1	AdoMet-dependent methyltransferase involved in rRNA processing and 60S ribosomal subunit maturation; methylates G2922 in the tRNA docking site of the large subunit rRNA and in the absence of snR52, U2921; suppressor of PAB1 mutants	Ortholog(s) have rRNA (guanine) methyltransferase activity, rRNA (uridine-2'-O-)-methyltransferase activity
13	5	6	11	11	Q6FPC4	CAGL0J04928g	MTR4	ATP-dependent 3'-5' RNA helicase of the Dead-box family, involved in nuclear RNA processing and degradation both as a component of the TRAMP complex and in TRAMP independent processes; has a KOW domain that shows RNA binding activity	Ortholog(s) have ATP-dependent 3'-5' RNA helicase activity, poly(A) binding activity
14	7	11	5	8	Q6FK78	CAGL0M00484g	XPT1	Xanthine-guanine phosphoribosyl transferase, required for xanthine utilization and for optimal utilization of guanine	Ortholog(s) have guanine phosphoribosyltransferase activity, hypoxanthine phosphoribosyltransferase activity, xanthine phosphoribosyltransferase activity and role in GMP salvage, XMP salvage, hypoxanthine metabolic process
15	12	12	7	7	Q6FTI7	CAGL0G02189g	MTD1	NAD-dependent 5,10-methylenetetrahydrafolate dehydrogenase, plays a catalytic role in oxidation of cytoplasmic one-carbon units; expression is regulated by Bas1p and Bas2p, repressed by adenine, and may be induced by inositol and choline	Putative methylenetetrahydrofolate dehydrogenase (NAD+); protein abundance increased in ace2 mutant cells
16	6	7	6	7	Q6FL15	CAGL0L06952g	TIF34	eIF3i subunit of the core complex of translation initiation factor 3 (eIF3), which is essential for translation; stimulates rate of ribosomal scanning during translation reinitiation	Translation initiation factor eIF3, p39 subunit; protein abundance decreased in ace2 mutant cells
17	8	9	9	9	Q6FN65	CAGL0K02387g	ROK1	ATP-dependent RNA helicase of the DEAD box family; required for 18S rRNA synthesis	Has domain(s) with predicted ATP binding, ATP-dependent helicase activity, helicase activity, nucleic acid binding activity
18	6	9	5	7	Q6FPG5	CAGL0J04004g	MCP1	Protein of unknown function, localized to the mitochondrial outer membrane	Ortholog(s) have role in lipid homeostasis, mitochondrion organization and integral component of mitochondrial membrane, mitochondrial outer membrane localization
19	5	5	5	5	Q6FQN9	CAGL0I04730g	HMT1	Nuclear SAM-dependent mono- and asymmetric arginine dimethylating methyltransferase that modifies hnRNPs, including Npl3p and Hrp1p, affecting their activity and nuclear export; methylates U1 snRNP protein Snp1p and ribosomal protein Rps2p	Putative hnRNP arginine N-methyltransferase
20	3	3	7	7	Q6FRI9	CAGL0H08195g	STI1	Protein required for optimal translation under nutrient stress; perturbs association of Yef3p with ribosomes; involved in TOR signaling; binds G4 quadruplex and purine motif triplex nucleic acid; helps maintain telomere structure	Ortholog(s) have ATPase inhibitor activity, Hsp70 protein binding, Hsp90 protein binding, mRNA binding activity, role in protein folding, protein targeting to mitochondrion and cytoplasm localization
21	3	3	5	5	Q6FS39	CAGL0H03707g	SIS1	Type II HSP40 co-chaperone that interacts with the HSP70 protein Ssa1p; not functionally redundant with Ydj1p due to due to substrate specificity; shares similarity with bacterial DnaJ proteins	Ortholog(s) have misfolded protein binding activity and role in misfolded protein transport, nuclear protein quality control by the ubiquitin-proteasome system, protein folding, tRNA import into nucleus, translational initiation
22	5	5	3	3	Q6FX12	CAGL0C01331g	HPM1	AdoMet-dependent methyltransferase involved in a novel 3-methylhistidine modification of ribosomal protein Rpl3p; seven beta-strand MTase family member; null mutant exhibits a weak vacuolar protein sorting defect and caspofungin resistance	Ortholog(s) have protein-histidine N-methyltransferase activity and role in peptidyl-histidine methylation, to form tele-methylhistidine, positive regulation of translational fidelity, ribosomal large subunit assembly
23	4	6	2	2	Q6FX17	CAGL0C01221g	GCD6	Catalytic epsilon subunit of the translation initiation factor eIF2B, the guanine-nucleotide exchange factor for eIF2; activity subsequently regulated by phosphorylated eIF2; first identified as a negative regulator of GCN4 expression	Ortholog(s) have guanyl-nucleotide exchange factor activity, translation initiation factor activity, role in cytoplasmic translational initiation and eukaryotic translation initiation factor 2B complex localization
24	3	3	13	13	Q6FXE5	CAGL0B02563g	MSC1	Protein of unknown function; mutant is defective in directing meiotic recombination events to homologous chromatids; the authentic, non-tagged protein is detected in highly purified mitochondria and is phosphorylated	Expressed protein of unknown function
25	12	13	8	8	Q6FRD8	CAGL0H09372g	TYS1	Cytoplasmic tyrosyl-tRNA synthetase, required for cytoplasmic protein synthesis; interacts with positions 34 and 35 of the tRNATyr anticodon; mutations in human ortholog YARS are associated with Charcot-Marie-Tooth (CMT) neuropathies	Ortholog(s) have tyrosine-tRNA ligase activity, role in tyrosyl-tRNA aminoacylation and cytoplasmic stress granule, nucleus localization
26	10	10	6	7	Q6FVI7	CAGL0E01573g	EMW1	Essential conserved protein with a role in maintaining cell wall integrity; contains six TPR (tetratricopeptide repeat) domains clustered in the C-terminal region; conditional mutant is suppressed by overexpression of GFA1	Protein of unknown function
27	9	10	5	5	Q6FP51	CAGL0J06600g	URA5	Major orotate phosphoribosyltransferase (OPRTase) isozyme that catalyzes the fifth enzymatic step in de novo biosynthesis of pyrimidines, converting orotate into orotidine-5'-phosphate; minor OPRTase encoded by URA10	Orotate phosphoribosyltransferase 1
28	4	4	7	7	Q6FP78	CAGL0J05984g	AAH1	Adenine deaminase (adenine aminohydrolase), converts adenine to hypoxanthine; involved in purine salvage; transcriptionally regulated by nutrient levels and growth phase; Aah1p degraded upon entry into quiescence via SCF and the proteasome	Ortholog(s) have adenine deaminase activity and role in adenine catabolic process, cell-abiotic substrate adhesion, hypoxanthine salvage, regulation of G2/M transition of mitotic cell cycle
29	6	14	10	17	Q6FLX7	CAGL0K12672g	YPT1	Rab family GTPase, involved in the ER-to-Golgi step of the secretory pathway; complex formation with the Rab escort protein Mrs6p is required for prenylation of Ypt1p by protein geranylgeranyltransferase type II (Bet2p-Bet4p)	Ortholog(s) have GTPase activity, SNARE binding activity
30	3	3	6	6	F2Z5X9	CAGL0G05445g	GCS1	ADP-ribosylation factor GTPase activating protein (ARF GAP), involved in ER-Golgi transport; shares functional similarity with Glo3p	Ortholog(s) have GTPase activator activity, actin binding activity
31	7	8	10	10	Q6FLN6	CAGL0L02035g	MAE1	Mitochondrial malic enzyme, catalyzes the oxidative decarboxylation of malate to pyruvate, which is a key intermediate in sugar metabolism and a precursor for synthesis of several amino acids	Ortholog(s) have malate dehydrogenase (decarboxylating) (NAD+) activity, role in cellular amino acid metabolic process, malate metabolic process, pyruvate metabolic process and mitochondrion localization
32	3	3	6	6	Q6FM56	CAGL0K10868g	CTA1	Catalase A, breaks down hydrogen peroxide in the peroxisomal matrix formed by acyl-CoA oxidase (Pox1p) during fatty acid beta-oxidation	Putative catalase A; gene is downregulated in azole-resistant strain; regulated by oxidative stress and glucose starvation; protein abundance increased in ace2 mutant cells
33	7	10	7	8	Q6FNC4	CAGL0K01045g	GCD2	Delta subunit of the translation initiation factor eIF2B, the guanine-nucleotide exchange factor for eIF2; activity subsequently regulated by phosphorylated eIF2; first identified as a negative regulator of GCN4 expression	Ortholog(s) have enzyme regulator activity, guanyl-nucleotide exchange factor activity, translation initiation factor activity and role in cytoplasmic translational initiation, regulation of translational initiation
34	3	3	6	6	Q6FQL6	CAGL0I05236g	BCY1	Regulatory subunit of the cyclic AMP-dependent protein kinase (PKA), a component of a signaling pathway that controls a variety of cellular processes, including metabolism, cell cycle, stress response, stationary phase, and sporulation	cAMP dependent protein kinase, regulatory subunit
35	3	3	4	4	Q6FJL2	CAGL0M05423g	MCM7	Component of the heterohexameric MCM2-7 complex, which primes origins of DNA replication in G1 and becomes an active ATP-dependent helicase that promotes DNA melting and elongation in S-phase; forms an Mcm4p-6p-7p subcomplex	Ortholog(s) have 3'-5' DNA/RNA helicase activity, ATP binding, ATP-dependent four-way junction helicase activity, DNA replication origin binding, MCM complex binding and chromatin binding, more
36	7	7	7	7	Q6FL02	CAGL0L07238g	RPN6	Essential, non-ATPase regulatory subunit of the 26S proteasome lid required for the assembly and activity of the 26S proteasome; the human homolog (S9 protein) partially rescues Rpn6p depletion	Ortholog(s) have structural molecule activity, role in proteasome assembly, ubiquitin-dependent protein catabolic process and proteasome regulatory particle, lid subcomplex, proteasome storage granule localization
37	3	4	3	3	Q6FTC2	CAGL0G03641g	MAP2	Methionine aminopeptidase, catalyzes the cotranslational removal of N-terminal methionine from nascent polypeptides; function is partially redundant with that of Map1p	Has domain(s) with predicted aminopeptidase activity, metalloexopeptidase activity and role in cellular process, proteolysis
38	8	8	6	6	Q6FY26	CAGL0A02574g	TRP4	Anthranilate phosphoribosyl transferase of the tryptophan biosynthetic pathway, catalyzes the phosphoribosylation of anthranilate, subject to the general control system of amino acid biosynthesis	Ortholog(s) have role in cleistothecium development, tryptophan biosynthetic process
39	2	3	4	4	Q6FY42	CAGL0A02211g	HXT7	High-affinity glucose transporter of the major facilitator superfamily, nearly identical to Hxt6p, expressed at high basal levels relative to other HXTs, expression repressed by high glucose levels	Ortholog(s) have glucose transmembrane transporter activity, pentose transmembrane transporter activity, role in glucose transmembrane transport and plasma membrane localization
40	8	9	14	17	Q6FXF1	CAGL0B02431g	NDI1	NADH:ubiquinone oxidoreductase, transfers electrons from NADH to ubiquinone in the respiratory chain but does not pump protons, in contrast to the higher eukaryotic multisubunit respiratory complex I; phosphorylated; homolog of human AMID	Ortholog(s) have NADH dehydrogenase (ubiquinone) activity and role in NADH oxidation, chronological cell aging, mitochondrial electron transport, NADH to ubiquinone, positive regulation of apoptotic process
41	26	43	25	43	Q6FX78	CAGL0B01122g	SAM1	S-adenosylmethionine synthetase, catalyzes transfer of the adenosyl group of ATP to the sulfur atom of methionine; one of two differentially regulated isozymes (Sam1p and Sam2p)	S-adenosylmethionine synthetase
42	6	6	6	6	O74197	CAGL0K10340g	ADE2	Phosphoribosylaminoimidazole carboxylase, catalyzes a step in the 'de novo' purine nucleotide biosynthetic pathway; red pigment accumulates in mutant cells deprived of adenine	Putative phosphoribosylaminoimidazole carboxylase; aminoimidazole ribonucleotide (AIR) carboxylase
43	7	8	3	4	Q6FWB8	CAGL0D01408g	SPE3	Spermidine synthase, involved in biosynthesis of spermidine and also in biosynthesis of pantothenic acid; spermidine is required for growth of wild-type cells	Putative spermine/spermidine synthase; protein differentially expressed in azole resistant strain
44	3	4	3	8	Q6FXM9	CAGL0B04499g	OST2	Epsilon subunit of the oligosaccharyltransferase complex of the ER lumen, which catalyzes asparagine-linked glycosylation of newly synthesized proteins	Ortholog(s) have role in protein N-linked glycosylation and oligosaccharyltransferase complex localization
45	10	10	11	12	Q6FUA0	CAGL0F05115g	INA1	Putative protein of unknown function; YLR413W is not an essential gene	Ortholog(s) have plasma membrane localization
46	10	19	8	8	Q6FR65	CAGL0I00594g	GSP1	Ran GTPase, GTP binding protein (mammalian Ranp homolog) involved in the maintenance of nuclear organization, RNA processing and transport; regulated by Srm1p, Rna1p, Yrb1p, Yrb2p, Yrp4p, Yrb30p, Cse1p and Kap95p; yeast Gsp2p homolog	Ortholog(s) have GTP binding, GTPase activity, Ran guanyl-nucleotide exchange factor activity
47	5	5	5	5	Q6FKM0	CAGL0L10516g	RPF2	Essential protein involved in the processing of pre-rRNA and the assembly of the 60S ribosomal subunit; interacts with ribosomal protein L11; localizes predominantly to the nucleolus; constituent of 66S pre-ribosomal particles	Ortholog(s) have role in ribosomal large subunit biogenesis
48	5	5	4	5	Q6FPY3	CAGL0I10835g	ARL1	Soluble GTPase with a role in regulation of membrane traffic; regulates potassium influx; G protein of the Ras superfamily, similar to ADP-ribosylation factor	Ortholog(s) have GTP binding, GTPase activity
49	12	12	7	8	Q6FU15	CAGL0F07139g	PRP43	RNA helicase in the DEAH-box family, functions in both RNA polymerase I and polymerase II transcript metabolism, involved in release of the lariat-intron from the spliceosome	Ortholog(s) have ATP-dependent RNA helicase activity
50	5	5	4	5	Q6FYB0	CAGL0A03168g	RPP2B	Ribosomal protein P2 beta, a component of the ribosomal stalk, which is involved in the interaction between translational elongation factors and the ribosome; regulates the accumulation of P1 (Rpp1Ap and Rpp1Bp) in the cytoplasm	60S acidic ribosomal protein
51	11	14	9	9	Q6FUA6	CAGL0F04983g	DBP9	ATP-dependent RNA helicase of the DEAD-box family involved in biogenesis of the 60S ribosomal subunit	Ortholog(s) have ATP-dependent DNA helicase activity, ATP-dependent DNA/RNA helicase activity, ATP-dependent RNA helicase activity and role in maturation of LSU-rRNA from tricistronic rRNA transcript (SSU-rRNA, 5.8S rRNA, LSU-rRNA)
52	8	9	8	9	Q6FPQ9	CAGL0J01848g	RPA135	RNA polymerase I second largest subunit A135	Ortholog(s) have RNA polymerase I activity, role in nucleolar large rRNA transcription by RNA polymerase I and RNA polymerase I complex localization
53	4	7	5	11	Q6FWM8	CAGL0C04389g	HTB2	Histone H2B, core histone protein required for chromatin assembly and chromosome function; nearly identical to HTB1; Rad6p-Bre1p-Lge1p mediated ubiquitination regulates transcriptional activation, meiotic DSB formation and H3 methylation	Ortholog(s) have replication fork protection complex, site of double-strand break localization
54	13	17	13	14	Q6FW29	CAGL0D03432g	RNR4	Ribonucleotide-diphosphate reductase (RNR), small subunit; the RNR complex catalyzes the rate-limiting step in dNTP synthesis and is regulated by DNA replication and DNA damage checkpoint pathways via localization of the small subunits	Ortholog(s) have CDP reductase activity, role in CDP metabolic process, cofactor biosynthetic process, dCDP biosynthetic process and nucleus, ribonucleoside-diphosphate reductase complex localization
55	6	6	6	7	Q6FJI8	CAGL0M05973g	NAP1	Protein that interacts with mitotic cyclin Clb2p; required for the regulation of microtubule dynamics during mitosis; controls bud morphogenesis; involved in the transport of H2A and H2B histones to the nucleus; phosphorylated by CK2	Ortholog(s) have cyclin binding, enzyme activator activity, histone binding activity
56	5	7	4	6	Q6FMF8	CAGL0K08382g	RPS21A	Protein component of the small (40S) ribosomal subunit; nearly identical to Rps21Bp and has similarity to rat S21 ribosomal protein	Ortholog(s) have structural constituent of ribosome activity
57	14	16	9	10	Q6FUB0	CAGL0F04895g	GPH1	Non-essential glycogen phosphorylase required for the mobilization of glycogen, activity is regulated by cyclic AMP-mediated phosphorylation, expression is regulated by stress-response elements and by the HOG MAP kinase pathway	Ortholog(s) have glycogen phosphorylase activity, role in glycogen catabolic process, response to heat and cell surface, cytoplasm, hyphal cell wall localization
58	5	6	5	7	Q6FUQ6	CAGL0F01529g	MEF1	Mitochondrial elongation factor involved in translational elongation	Ortholog(s) have role in mitochondrial translation and mitochondrion localization
59	17	24	21	31	Q6FRZ7	CAGL0H04653g	ERG6	Delta(24)-sterol C-methyltransferase, converts zymosterol to fecosterol in the ergosterol biosynthetic pathway by methylating position C-24; localized to both lipid particles and mitochondrial outer membrane	C24 sterol methyltransferase; mutation confers resistance to amphotericin B and nystatin and increased sensitivity to azoles
60	2	2	6	6	Q6FNF1	CAGL0K00429g	NPA3	Essential, conserved, cytoplasmic ATPase; phosphorylated by the Pcl1p-Pho85p kinase complex	Has domain(s) with predicted nucleotide binding activity
61	3	3	5	5	Q6FNW0	CAGL0J08657g	PTC5	Mitochondrial type 2C protein phosphatase (PP2C) involved in regulation of pyruvate dehydrogenase activity by dephosphorylating the serine 133 of the Pda1p subunit; acts in concert with kinases Pkp1p and Pkp2p and phosphatase Ptc6p	Ortholog(s) have [pyruvate dehydrogenase (lipoamide)] phosphatase activity, protein serine/threonine phosphatase activity
62	6	10	6	6	Q6FWG3	CAGL0D00418g	FAT3	Putative protein of unknown function; the authentic, non-tagged protein is detected in a phosphorylated state in highly purified mitochondria in high-throughput studies	Ortholog(s) have role in long-chain fatty acid transport
63	9	9	10	10	Q6FQY8	CAGL0I02398g	NMD3	Protein involved in nuclear export of the large ribosomal subunit; acts as a Crm1p-dependent adapter protein for export of nascent ribosomal subunits through the nuclear pore complex	Ortholog(s) have ribosomal large subunit binding activity, role in ribosomal large subunit export from nucleus and cytosol, cytosolic large ribosomal subunit localization
64	2	2	3	9	Q6FP80	CAGL0J05940g	YCK2	Palmitoylated plasma membrane-bound casein kinase I isoform; shares redundant functions with Yck1p in morphogenesis, proper septin assembly, endocytic trafficking; provides an essential function overlapping with that of Yck1p	Ortholog(s) have protein serine/threonine kinase activity
65	6	7	4	4	Q6FWE2	CAGL0D00880g	TSR1	Protein required for processing of 20S pre-rRNA in the cytoplasm; associates with pre-40S ribosomal particles; inhibits the premature association of 60S subunits with assembling 40S subunits in the cytoplasm; similar to Bms1p	Ortholog(s) have ribonucleoprotein complex binding activity and role in endonucleolytic cleavage to generate mature 3'-end of SSU-rRNA from (SSU-rRNA, 5.8S rRNA, LSU-rRNA)
66	4	4	6	10	Q6FIM3	CAGL0M13277g	YNK1	Nucleoside diphosphate kinase, catalyzes the transfer of gamma phosphates from nucleoside triphosphates, usually ATP, to nucleoside diphosphates by a mechanism that involves formation of an autophosphorylated enzyme intermediate	Ortholog(s) have NAD binding, nucleoside diphosphate kinase activity
67	9	9	5	5	Q6FL64	CAGL0L05874g	XRN1	Evolutionarily-conserved 5'-3' exonuclease component of cytoplasmic processing (P) bodies involved in mRNA decay; plays a role in microtubule-mediated processes, filamentous growth, ribosomal RNA maturation, and telomere maintenance	Ortholog(s) have 5'-3' exoribonuclease activity, chromatin binding, magnesium ion binding, microtubule binding, recombinase activity
68	11	13	13	16	Q6FRL7	CAGL0H07579g	HXK2	Hexokinase isoenzyme 2 that catalyzes phosphorylation of glucose in the cytosol; predominant hexokinase during growth on glucose; functions in the nucleus to repress expression of HXK1 and GLK1 and to induce expression of its own gene	Putative hexokinase B
69	29	48	24	25	Q6FUF3	CAGL0F03927g	GUA1	GMP synthase; highly conserved enzyme that catalyzes the second step in the biosynthesis of GMP from inosine 5'-phosphate (IMP); transcription is not subject to regulation by guanine but is negatively regulated by nutrient starvation; reduction-of-function mutation gua1-G388D causes changes in cellular guanine nucleotide pools, defects in general protein synthesis, and impaired translation of GCN…	Ortholog(s) have GMP synthase (glutamine-hydrolyzing) activity and role in GMP biosynthetic process
70	23	23	17	18	Q6FWY4	CAGL0C01947g	GUS1	Glutamyl-tRNA synthetase (GluRS), forms a complex with methionyl-tRNA synthetase (Mes1p) and Arc1p; complex formation increases the catalytic efficiency of both tRNA synthetases and ensures their correct localization to the cytoplasm	Has domain(s) with predicted ATP binding, aminoacyl-tRNA ligase activity, glutamate-tRNA ligase activity, role in glutamyl-tRNA aminoacylation, tRNA aminoacylation, tRNA aminoacylation for protein translation and cytoplasm localization
71	4	4	2	2	Q6FKS7	CAGL0L08998g	DEG1	tRNA:pseudouridine synthase, introduces pseudouridines at position 38 or 39 in tRNA, important for maintenance of translation efficiency and normal cell growth, localizes to both the nucleus and cytoplasm; non-essential for viability	Has domain(s) with predicted RNA binding, pseudouridine synthase activity and role in pseudouridine synthesis
72	6	6	3	3	Q6FNX6	CAGL0J08272g	GOR1	Glyoxylate reductase; null mutation results in increased biomass after diauxic shift; the authentic, non-tagged protein is detected in highly purified mitochondria in high-throughput studies	Ortholog(s) have glyoxylate reductase activity, role in glyoxylate catabolic process and extracellular region localization
73	6	6	8	9	Q6FP14	CAGL0J07436g	PDR16	Phosphatidylinositol transfer protein (PITP) controlled by the multiple drug resistance regulator Pdr1p, localizes to lipid particles and microsomes, controls levels of various lipids, may regulate lipid synthesis, homologous to Pdr17p	Putative ABC transporter
74	3	3	3	3	Q6FPE6	CAGL0J04422g	PIM1	ATP-dependent Lon protease, involved in degradation of misfolded proteins in mitochondria; required for biogenesis and maintenance of mitochondria	Ortholog(s) have ATP-dependent peptidase activity and role in chaperone-mediated protein complex assembly, mitochondrial protein catabolic process, protein quality control for misfolded or incompletely synthesized proteins
75	3	3	3	3	Q6FQQ9	CAGL0I04290g	SUA5	Transcription factor TFIIB, a general transcription factor required for transcription initiation and start site selection by RNA polymerase II	Ortholog(s) have N(6)-L-threonylcarbamoyladenine synthase activity, single-stranded telomeric DNA binding activity and role in regulation of translational fidelity, tRNA threonylcarbamoyladenosine modification, telomere maintenance
76	18	19	12	14	Q6FT93	CAGL0G04411g	UTP10	Nucleolar protein, component of the small subunit (SSU) processome containing the U3 snoRNA that is involved in processing of pre-18S rRNA; mutant has increased aneuploidy tolerance	Ortholog(s) have snoRNA binding activity
77	4	7	3	8	Q6FUP9	CAGL0F01683g	RPL22A	Protein component of the large (60S) ribosomal subunit, has similarity to Rpl22Bp and to rat L22 ribosomal protein	Predicted GPI-linked protein
78	2	2	4	4	Q6FVE2	CAGL0E02607g	YPT7	Rab family GTPase; GTP-binding protein of the rab family; required for homotypic fusion event in vacuole inheritance, for endosome-endosome fusion, similar to mammalian Rab7	Ortholog(s) have role in endocytosis, endosome organization, positive regulation of vacuole fusion, non-autophagic, vacuolar acidification, vacuole fusion, non-autophagic and fungal-type vacuole membrane localization
79	14	31	14	27	Q6FVX8	CAGL0D04708g	CTR1	Choline/ethanolamine transporter; involved in the uptake of nitrogen mustard and the uptake of glycine betaine during hypersaline stress; co-regulated with phospholipid biosynthetic genes and negatively regulated by choline and myo-inositol	Ortholog(s) have copper ion transmembrane transporter activity, role in copper ion import, iron ion transmembrane transport and plasma membrane localization
80	8	10	8	9	Q6FN55	CAGL0K02629g	YNL134C	NADH-dependent aldehyde reductase, involved in detoxification of furfural; expression is up-regulated in the presence of furfural and 5-hydroxymethylfurfural, which are compounds generated during lignocellulosic biomass pre-treatment; green fluorescent protein (GFP)-fusion protein localizes to both the cytoplasm and nucleus; protein abundance increases in response to DNA replication stress	Ortholog(s) have intracellular localization
81	10	17	10	18	Q6FVG7	CAGL0E02013g	RPL18A	Protein component of the large (60S) ribosomal subunit, identical to Rpl18Bp and has similarity to rat L18 ribosomal protein; intron of RPL18A pre-mRNA forms stem-loop structures that are a target for Rnt1p cleavage leading to degradation	Ortholog(s) have cytosolic large ribosomal subunit localization
82	8	9	6	7	Q6FPZ5	CAGL0I10560g	UTP8	Nucleolar protein required for export of tRNAs from the nucleus; also copurifies with the small subunit (SSU) processome containing the U3 snoRNA that is involved in processing of pre-18S rRNA	Ortholog(s) have snoRNA binding, tRNA binding activity and role in maturation of SSU-rRNA from tricistronic rRNA transcript (SSU-rRNA, 5.8S rRNA, LSU-rRNA), positive regulation of transcription by RNA polymerase I, tRNA export from nucleus
83	9	10	6	6	Q6FS36	CAGL0H03773g	RLP7	Nucleolar protein with similarity to large ribosomal subunit L7 proteins; constituent of 66S pre-ribosomal particles; plays an essential role in processing of precursors to the large ribosomal subunit RNAs	Ortholog(s) have role in exonucleolytic trimming to generate mature 5'-end of 5.8S rRNA from tricistronic rRNA transcript (SSU-rRNA, 5.8S rRNA and LSU-rRNA), more
84	8	8	7	8	Q6FSF7	CAGL0H00869g	SRP68	Core component of the signal recognition particle (SRP) ribonucleoprotein (RNP) complex that functions in targeting nascent secretory proteins to the endoplasmic reticulum (ER) membrane	Ortholog(s) have role in SRP-dependent cotranslational protein targeting to membrane, translocation and signal recognition particle, endoplasmic reticulum targeting localization
85	6	9	5	7	Q6FWM7	CAGL0C04411g	HTA2	Histone H2A, core histone protein required for chromatin assembly and chromosome function; one of two nearly identical (see also HTA1) subtypes; DNA damage-dependent phosphorylation by Mec1p facilitates DNA repair; acetylated by Nat4p	Ortholog(s) have role in DNA repair and replication fork protection complex localization
86	9	9	4	4	Q6FK34	CAGL0M01496g	SXM1	Member of the NineTeen Complex (NTC) that contains Prp19p and stabilizes U6 snRNA in catalytic forms of the spliceosome containing U2, U5, and U6 snRNAs; null mutant has splicing defect and arrests in G2/M; homologs in human and C. elegans	Ortholog(s) have protein transporter activity, role in mRNA export from nucleus and cytoplasm, nucleus localization
87	4	8	5	5	Q6FLR7	CAGL0L01243g	GDA1	Guanosine diphosphatase located in the Golgi, involved in the transport of GDP-mannose into the Golgi lumen by converting GDP to GMP after mannose is transferred its substrate	Ortholog(s) have guanosine-diphosphatase activity, uridine-diphosphatase activity
88	6	7	6	6	Q6FMG7	CAGL0K08184g	CCP1	Mitochondrial cytochrome-c peroxidase; degrades reactive oxygen species in mitochondria, involved in the response to oxidative stress	Cytochrome C peroxidase
89	7	8	5	5	Q6FVX6	CAGL0D04752g	YPR127W	Protein of unknown function, differentially expressed during alcoholic fermentation; expression activated by transcription factor YRM1/YOR172W; green fluorescent protein (GFP)-fusion protein localizes to both the cytoplasm and the nucleus	Ortholog(s) have pyridoxine:NADP 4-dehydrogenase activity and role in pyridoxal biosynthetic process
90	23	34	19	22	Q6FRS2	CAGL0H06369g	CYS3	Cystathionine gamma-lyase, catalyzes one of the two reactions involved in the transsulfuration pathway that yields cysteine from homocysteine with the intermediary formation of cystathionine	Ortholog(s) have cystathionine gamma-lyase activity and role in cysteine biosynthetic process via cystathionine, methionine biosynthetic process, transsulfuration
91	10	15	12	18	Q6FRF5	CAGL0H08976g	RPL1B	N-terminally acetylated protein component of the large (60S) ribosomal subunit, nearly identical to Rpl1Ap and has similarity to E. coli L1 and rat L10a ribosomal proteins; rpl1a rpl1b double null mutation is lethal	Ortholog(s) have cytosolic large ribosomal subunit localization
92	6	6	4	4	Q6FLD5	CAGL0L04246g	RPB2	RNA polymerase II second largest subunit B150, part of central core; similar to bacterial beta subunit	RNA polymerase II second largest subunit
93	4	5	4	5	Q6FRT2	CAGL0H06149g	CCR4	Component of the CCR4-NOT transcriptional complex, which is involved in regulation of gene expression; component of the major cytoplasmic deadenylase, which is involved in mRNA poly(A) tail shortening	Ortholog(s) have 3'-5'-exoribonuclease activity
94	13	14	9	10	Q6FN26	CAGL0K03289g	YMR099C	Glucose-6-phosphate 1-epimerase (hexose-6-phosphate mutarotase), likely involved in carbohydrate metabolism; GFP-fusion protein localizes to both the nucleus and cytoplasm and is induced in response to the DNA-damaging agent MMS	Aldose 1-epimerase
95	14	19	13	29	Q6FPW3	CAGL0J00451g	TDH3	Glyceraldehyde-3-phosphate dehydrogenase (GAPDH), isozyme 3; involved in glycolysis and gluconeogenesis; tetramer that catalyzes the reaction of glyceraldehyde-3-phosphate to 1,3 bis-phosphoglycerate; detected in the cytoplasm and cell wall; GAPDH-derived antimicrobial peptides secreted by S. cerevisiae are active against a wide variety of wine-related yeasts and bacteria; binds AU-rich RNA	Putative glyceraldehyde-3-phosphate dehydrogenase; protein differentially expressed in azole resistant strain; expression downregulated in biofilm vs planktonic cell culture
96	24	28	26	27	Q6FPL8	CAGL0J02816g	TPA1	Poly(rA)-binding protein involved in translation termination efficiency, mRNA poly(A) tail length and mRNA stability; interacts with Sup45p (eRF1), Sup35p (eRF3) and Pab1p; similar to prolyl 4-hydroxylases; binds Fe(III) and 2-oxoglutarate	Ortholog(s) have ferrous iron binding, oxidative DNA demethylase activity, peptidyl-proline dioxygenase activity, poly(A) binding activity
97	3	3	3	4	Q6FKV0	CAGL0L08448g	NCE102	Protein of unknown function; contains transmembrane domains; involved in secretion of proteins that lack classical secretory signal sequences; component of the detergent-insoluble glycolipid-enriched complexes (DIGs)	Ortholog(s) have role in actin cytoskeleton organization, eisosome assembly, negative regulation of protein phosphorylation, negative regulation of sphingolipid biosynthetic process and pathogenesis, more
98	3	3	3	4	Q6FLF5	CAGL0L03806g	NOP15	Constituent of 66S pre-ribosomal particles, involved in 60S ribosomal subunit biogenesis; localizes to both nucleolus and cytoplasm	Ortholog(s) have rRNA binding activity, role in actomyosin contractile ring assembly, ribosomal large subunit biogenesis and nucleolus, preribosome, large subunit precursor localization
99	6	6	8	8	Q6FM32	CAGL0K11418g	ADK1	Adenylate kinase, required for purine metabolism; localized to the cytoplasm and the mitochondria; lacks cleavable signal sequence	Putative adenylate kinase; protein differentially expressed in azole resistant strain
100	2	2	5	5	Q6FU13	CAGL0F07183g	COQ8	Protein required for ubiquinone (coenzyme Q) biosynthesis and for respiratory growth; exhibits genetic interaction with COQ9, suggesting a common function; similar to prokaryotic proteins involved in early steps of ubiquinone biosynthesis	Ortholog(s) have role in ubiquinone biosynthetic process via 3,4-dihydroxy-5-polyprenylbenzoate and mitochondrion localization
101	3	3	4	4	Q6FUR8	CAGL0F01199g	PRE6	Alpha 4 subunit of the 20S proteasome; may replace alpha 3 subunit (Pre9p) under stress conditions to create a more active proteasomal isoform; GFP-fusion protein relocates from cytosol to the mitochondrial surface upon oxidative stress	Ortholog(s) have role in establishment of cell polarity, proteasomal ubiquitin-independent protein catabolic process, proteasome-mediated ubiquitin-dependent protein catabolic process
102	4	5	2	2	Q6FV06	CAGL0E05742g	SRP72	Core component of the signal recognition particle (SRP) ribonucleoprotein (RNP) complex that functions in targeting nascent secretory proteins to the endoplasmic reticulum (ER) membrane	Ortholog(s) have role in SRP-dependent cotranslational protein targeting to membrane, translocation and signal recognition particle, endoplasmic reticulum targeting localization
103	4	5	2	2	Q6FVH1	CAGL0E01925g	TRM11	Catalytic subunit of an adoMet-dependent tRNA methyltransferase complex (Trm11p-Trm112p), required for the methylation of the guanosine nucleotide at position 10 (m2G10) in tRNAs; contains a THUMP domain and a methyltransferase domain	Ortholog(s) have tRNA (guanine-N2-)-methyltransferase activity, role in tRNA methylation and tRNA (m2G10) methyltransferase complex localization
104	30	41	23	29	Q6FY79	CAGL0A03366g	ADE16	Enzyme of 'de novo' purine biosynthesis containing both 5-aminoimidazole-4-carboxamide ribonucleotide transformylase and inosine monophosphate cyclohydrolase activities, isozyme of Ade17p; ade16 ade17 mutants require adenine and histidine	Ortholog(s) have IMP cyclohydrolase activity, phosphoribosylaminoimidazolecarboxamide formyltransferase activity, role in 'de novo' IMP biosynthetic process and cytosol localization
105	5	10	9	15	Q6FNC3	CAGL0K01067g	TOM20	Component of the TOM (translocase of outer membrane) complex responsible for recognition and initial import steps for all mitochondrially directed proteins; acts as a receptor for incoming precursor proteins	Ortholog(s) have mitochondrion targeting sequence binding, protein transmembrane transporter activity
106	8	8	9	10	Q6FN58	CAGL0K02541g	PRS3	5-phospho-ribosyl-1(alpha)-pyrophosphate synthetase, synthesizes PRPP, which is required for nucleotide, histidine, and tryptophan biosynthesis; one of five related enzymes, which are active as heteromultimeric complexes	Has domain(s) with predicted magnesium ion binding, ribose phosphate diphosphokinase activity and role in nucleoside metabolic process, nucleotide biosynthetic process
107	8	9	2	2	Q6FP22	CAGL0J07260g	MRS6	Rab escort protein, forms a complex with the Ras-like small GTPase Ypt1p that is required for the prenylation of Ypt1p by protein geranylgeranyltransferase type II (Bet2p-Bet4p); sequence similarity to mammalian choroideraemia gene	Ortholog(s) have Rab GTPase binding, Rab geranylgeranyltransferase activity and role in ER to Golgi vesicle-mediated transport, activation of GTPase activity, protein geranylgeranylation, protein targeting to membrane
108	15	17	13	16	Q6FRC3	CAGL0H09724g	NUG1	GTPase that associates with nuclear 60S pre-ribosomes, required for export of 60S ribosomal subunits from the nucleus	Ortholog(s) have GTPase activity, RNA binding activity and role in maturation of LSU-rRNA from tricistronic rRNA transcript (SSU-rRNA, 5.8S rRNA, LSU-rRNA), response to drug, ribosomal large subunit export from nucleus
109	5	6	5	5	Q6FVR4	CAGL0D06314g	TIF4632	Translation initiation factor eIF4G, subunit of the mRNA cap-binding protein complex (eIF4F) that also contains eIF4E (Cdc33p); associates with the poly(A)-binding protein Pab1p, also interacts with eIF4A (Tif1p); homologous to Tif4631p	Ortholog(s) have mRNA binding, translation initiation factor activity, translation initiation factor binding activity and role in stress granule assembly, translational initiation
110	14	21	12	16	Q6FMU9	CAGL0K05027g	ADE12	Adenylosuccinate synthase, catalyzes the first step in synthesis of adenosine monophosphate from inosine 5'monophosphate during purine nucleotide biosynthesis; exhibits binding to single-stranded autonomously replicating (ARS) core sequence	Ortholog(s) have DNA replication origin binding, adenylosuccinate synthase activity, sulfinylpropanyl adenylate synthase activity and role in 'de novo' AMP biosynthetic process, cellular response to cadmium ion, fumarate metabolic process
111	10	13	12	13	Q6FMA4	CAGL0K09702g	YNL134C	Putative protein of unknown function with similarity to dehydrogenases from other model organisms; green fluorescent protein (GFP)-fusion protein localizes to both the cytoplasm and nucleus and is induced by the DNA-damaging agent MMS	Putative stress-induced alcohol dehydrogenase; gene is upregulated in azole-resistant strain; protein differentially expressed in azole resistant strain
112	6	7	8	8	Q6FMP9	CAGL0K06259g	TSA2	Stress inducible cytoplasmic thioredoxin peroxidase; cooperates with Tsa1p in the removal of reactive oxygen, nitrogen and sulfur species using thioredoxin as hydrogen donor; deletion enhances the mutator phenotype of tsa1 mutants	Thiol-specific antioxidant protein; predicted thioredoxin peroxidase involved in oxidative stress response; protein abundance decreased in ace2 mutant cells
113	8	8	6	7	Q6FPL5	CAGL0J02882g	HOM3	Aspartate kinase (L-aspartate 4-P-transferase); cytoplasmic enzyme that catalyzes the first step in the common pathway for methionine and threonine biosynthesis; expression regulated by Gcn4p and the general control of amino acid synthesis	Ortholog(s) have aspartate kinase activity and role in homoserine biosynthetic process, methionine biosynthetic process, threonine biosynthetic process
114	9	10	5	5	Q6FPS0	CAGL0J01441g	ADH3	Mitochondrial alcohol dehydrogenase isozyme III; involved in the shuttling of mitochondrial NADH to the cytosol under anaerobic conditions and ethanol production	Ortholog(s) have alcohol dehydrogenase (NAD) activity
115	7	7	8	8	Q6FUX2	CAGL0E06490g	RPT1	One of six ATPases of the 19S regulatory particle of the 26S proteasome involved in the degradation of ubiquitinated substrates; required for optimal CDC20 transcription; interacts with Rpn12p and Ubr1p; mutant has aneuploidy tolerance	Ortholog(s) have role in positive regulation of RNA polymerase II transcriptional preinitiation complex assembly, positive regulation of protein catabolic process and proteasome regulatory particle assembly, more
116	13	16	17	18	Q6FQB6	CAGL0I07579g	WRS1	Cytoplasmic tryptophanyl-tRNA synthetase, aminoacylates tryptophanyl-tRNA	Ortholog(s) have tryptophan-tRNA ligase activity
117	10	13	6	6	Q6FXI9	CAGL0B03553g	POL5	DNA Polymerase phi; has sequence similarity to the human MybBP1A and weak sequence similarity to B-type DNA polymerases, not required for chromosomal DNA replication; required for the synthesis of rRNA	Ortholog(s) have DNA-directed DNA polymerase activity, rDNA binding activity, role in nucleolar large rRNA transcription by RNA polymerase I and nucleolus localization
118	16	16	18	22	Q6FXZ3	CAGL0A01430g	TRP5	Tryptophan synthase, catalyzes the last step of tryptophan biosynthesis; regulated by the general control system of amino acid biosynthesis	Putative tryptophan synthase; protein abundance increased in ace2 mutant cells
119	17	23	17	23	Q6FRB7	CAGL0H09878g	IPP1	Cytoplasmic inorganic pyrophosphatase (PPase), homodimer that catalyzes the rapid exchange of oxygens from Pi with water, highly expressed and essential for viability, active-site residues show identity to those from E. coli PPase	Inorganic pyrophosphatase, cytoplasmic
120	12	12	13	15	Q6FMJ8	CAGL0K07480g	PGM1	Phosphoglucomutase, minor isoform; catalyzes the conversion from glucose-1-phosphate to glucose-6-phosphate, which is a key step in hexose metabolism	Putative phosphoglucomutase
121	18	26	18	32	Q6FT00	CAGL0G06490g	RPS7B	Protein component of the small (40S) ribosomal subunit, nearly identical to Rps7Ap; interacts with Kti11p; deletion causes hypersensitivity to zymocin; has similarity to rat S7 and Xenopus S8 ribosomal proteins	Ortholog(s) have role in ribosome biogenesis and small-subunit processome localization
122	31	39	23	23	Q6FJN7	CAGL0M04829g	RRP5	RNA binding protein with preference for single stranded tracts of U's involved in synthesis of both 18S and 5.8S rRNAs; component of both the ribosomal small subunit (SSU) processosome and the 90S preribosome	Has domain(s) with predicted RNA binding activity, role in RNA processing and intracellular localization
123	16	18	13	13	Q6FTN3	CAGL0G01144g	KAP95	Karyopherin beta, forms a complex with Srp1p/Kap60p; interacts with nucleoporins to mediate nuclear import of NLS-containing cargo proteins via the nuclear pore complex; regulates PC biosynthesis; GDP-to-GTP exchange factor for Gsp1p	Ortholog(s) have Ran guanyl-nucleotide exchange factor activity, protein transporter activity
124	14	18	14	17	Q6FJZ2	CAGL0M02431g	KES1	Member of the oxysterol binding protein family, which includes seven yeast homologs; involved in negative regulation of Sec14p-dependent Golgi complex secretory functions, peripheral membrane protein that localizes to the Golgi complex	Protein with a predicted role in ergosterol biosynthesis; protein abundance increased in ace2 mutant cells
125	13	15	16	20	Q6FN88	CAGL0K01859g	NOP1	Nucleolar protein, component of the small subunit processome complex, which is required for processing of pre-18S rRNA; has similarity to mammalian fibrillarin	Ortholog(s) have histone-glutamine methyltransferase activity, mRNA binding, rRNA methyltransferase activity and role in box C/D snoRNA 3'-end processing, histone glutamine methylation, rRNA methylation
126	51	206	48	134	Q6FJA3	CAGL0M07920g	PDC1	Major of three pyruvate decarboxylase isozymes, key enzyme in alcoholic fermentation, decarboxylates pyruvate to acetaldehyde; subject to glucose-, ethanol-, and autoregulation; involved in amino acid catabolism	Pyruvate decarboxylase, involved in pyruvate metabolism; increased in azole resistant strain and in ace2 mutant cells
127	16	75	18	41	Q6FJY0	CAGL0M02695g	RPL5	Protein component of the large (60S) ribosomal subunit with similarity to E. coli L18 and rat L5 ribosomal proteins; binds 5S rRNA and is required for 60S subunit assembly	Ortholog(s) have 5S rRNA binding, structural constituent of ribosome activity, role in ribosomal large subunit assembly and cytosolic large ribosomal subunit localization
128	11	12	10	12	Q6FL44	CAGL0L06314g	ARX1	Shuttling pre-60S factor; involved in the biogenesis of ribosomal large subunit biogenesis; interacts directly with Alb1; responsible for Tif6 recycling defects in absence of Rei1; associated with the ribosomal export complex	Ortholog(s) have role in ribosomal large subunit export from nucleus and cytoplasm, cytosolic large ribosomal subunit, nucleolus, nucleoplasm, preribosome, large subunit precursor localization
129	7	8	4	4	Q6FLJ9	CAGL0L02849g	RET1	Second-largest subunit of RNA polymerase III; RNA polymerase III is responsible for the transcription of tRNA and 5S RNA genes, and other low molecular weight RNAs	Ortholog(s) have RNA polymerase III activity, role in tRNA transcription by RNA polymerase III and RNA polymerase III complex localization
130	18	53	19	47	Q6FLL5	CAGL0L02497g	FBA1	Fructose 1,6-bisphosphate aldolase, required for glycolysis and gluconeogenesis; catalyzes conversion of fructose 1,6 bisphosphate to glyceraldehyde-3-P and dihydroxyacetone-P; locates to mitochondrial outer surface upon oxidative stress	Fructose-bisphosphate aldolase; expression downregulated in biofilm vs planktonic cell culture; protein abundance increased in ace2 mutant cells
131	5	5	3	3	Q6FNE9	CAGL0K00473g	LOS1	Nuclear pore protein involved in nuclear export of pre-tRNA and in re-export of mature tRNAs after their retrograde import from the cytoplasm	Ortholog(s) have Ran GTPase binding activity, role in tRNA re-export from nucleus and cytoplasm, nuclear matrix localization
132	11	12	12	12	Q6FRV0	CAGL0H05709g	NOG1	Putative GTPase that associates with free 60S ribosomal subunits in the nucleolus and is required for 60S ribosomal subunit biogenesis; constituent of 66S pre-ribosomal particles; member of the ODN family of nucleolar G-proteins	Ortholog(s) have role in assembly of large subunit precursor of preribosome, cellular response to drug, rRNA processing, ribosomal large subunit biogenesis, ribosomal subunit export from nucleus
133	5	5	3	3	Q6FTW7	CAGL0F08239g	COQ6	Putative flavin-dependent monooxygenase; involved in ubiquinone (Coenzyme Q) biosynthesis; localizes to the matrix face of the mitochondrial inner membrane in a large complex with other ubiquinone biosynthetic enzymes; human COX6 can rescue a yeast cox6 mutant and is implicated in steroid-resistant nephrotic syndrome (SRNS)	Ortholog(s) have role in ubiquinone biosynthetic process and mitochondrion localization
134	27	30	31	34	Q6FUP6	CAGL0F01749g	SHM2	Cytosolic serine hydroxymethyltransferase, converts serine to glycine plus 5,10 methylenetetrahydrofolate; major isoform involved in generating precursors for purine, pyrimidine, amino acid, and lipid biosynthesis	Putative serine hydroxymethyltransferase; protein differentially expressed in azole resistant strain
135	4	4	4	4	Q6FV81	CAGL0E04048g	COF1	Cofilin, promotes actin filament depolarization in a pH-dependent manner; binds both actin monomers and filaments and severs filaments; thought to be regulated by phosphorylation at SER4; ubiquitous and essential in eukaryotes	Cofilin, actin binding and severing protein; protein abundance decreased in ace2 mutant cells
136	4	4	4	4	Q6FVF6	CAGL0E02255g	ZEO1	Peripheral membrane protein of the plasma membrane that interacts with Mid2p; regulates the cell integrity pathway mediated by Pkc1p and Slt2p; the authentic protein is detected in a phosphorylated state in highly purified mitochondria	Ortholog(s) have role in fungal-type cell wall organization and extrinsic component of plasma membrane localization
137	4	4	4	4	Q6FVK7	CAGL0E01133g	HOM2	Aspartic beta semi-aldehyde dehydrogenase, catalyzes the second step in the common pathway for methionine and threonine biosynthesis; expression regulated by Gcn4p and the general control of amino acid synthesis	Ortholog(s) have aspartate-semialdehyde dehydrogenase activity and role in homoserine biosynthetic process, methionine biosynthetic process, threonine biosynthetic process
138	4	4	8	8	Q6FWF7	CAGL0D00550g	PRS1	5-phospho-ribosyl-1(alpha)-pyrophosphate synthetase, synthesizes PRPP, which is required for nucleotide, histidine, and tryptophan biosynthesis; one of five related enzymes, which are active as heteromultimeric complexes	Ortholog(s) have ribose phosphate diphosphokinase activity and role in 5-phosphoribose 1-diphosphate biosynthetic process, cytokinesis, fungal-type cell wall organization
139	4	4	8	8	Q6FWT8	CAGL0C02959g	VPH1	Subunit a of vacuolar-ATPase V0 domain, one of two isoforms (Vph1p and Stv1p); Vph1p is located in V-ATPase complexes of the vacuole while Stv1p is located in V-ATPase complexes of the Golgi and endosomes	Ortholog(s) have proton-transporting ATPase activity, rotational mechanism activity and role in cellular protein-containing complex assembly, endocytosis, polyphosphate metabolic process, vacuolar acidification, vacuole organization
140	29	59	25	30	Q6FPZ1	CAGL0I10648g	ASN2	Asparagine synthetase, isozyme of Asn1p; catalyzes the synthesis of L-asparagine from L-aspartate in the asparagine biosynthetic pathway	Putative asparagine synthetase; protein abundance increased in ace2 mutant cells
141	52	82	49	61	Q6FMX3	CAGL0K04499g	ADE6	Formylglycinamidine-ribonucleotide (FGAM)-synthetase, catalyzes a step in the 'de novo' purine nucleotide biosynthetic pathway	Ortholog(s) have phosphoribosylformylglycinamidine synthase activity and role in purine nucleotide biosynthetic process
142	12	29	13	16	Q6FIR1	CAGL0M12430g	GPP1	Constitutively expressed isoform of DL-glycerol-3-phosphatase; involved in glycerol biosynthesis, induced in response to both anaerobic and, along with the Hor2p/Gpp2p isoform, osmotic stress	Putative DL-glycerol phosphatase
143	12	12	18	21	Q6FKV8	CAGL0L08272g	CCT2	Subunit beta of the cytosolic chaperonin Cct ring complex, related to Tcp1p, required for the assembly of actin and tubulins in vivo	Ortholog(s) have unfolded protein binding activity, role in protein folding and chaperonin-containing T-complex localization
144	12	17	13	16	Q6FW89	CAGL0D02090g	ASC1	G-protein beta subunit and guanine nucleotide dissociation inhibitor for Gpa2p; ortholog of RACK1 that inhibits translation; core component of the small (40S) ribosomal subunit; represses Gcn4p in the absence of amino acid starvation	40S small subunit ribosomal protein
145	15	20	14	18	Q6FPN7	CAGL0J02354g	RPL2B	Protein component of the large (60S) ribosomal subunit, identical to Rpl2Ap and has similarity to E. coli L2 and rat L8 ribosomal proteins; expression is upregulated at low temperatures	Ortholog(s) have structural constituent of ribosome activity, role in cytoplasmic translation and cytosolic large ribosomal subunit localization
146	16	18	14	16	Q6FUU4	CAGL0F00605g	EMI2	Non-essential protein of unknown function required for transcriptional induction of the early meiotic-specific transcription factor IME1; required for sporulation; expression is regulated by glucose-repression transcription factors Mig1/2p	Aldohexose specific glucokinase
147	4	4	9	9	Q6FKB4	CAGL0L12914g	YKL050C	Protein of unknown function; the YKL050W protein is a target of the SCFCdc4 ubiquitin ligase complex and YKL050W transcription is regulated by Azf1p	Ortholog of S. cerevisiae : YKL050C and Saccharomyces cerevisiae S288C : YKL050C
148	5	5	7	8	Q6FKD8	CAGL0L12364g	ERG10	Acetyl-CoA C-acetyltransferase (acetoacetyl-CoA thiolase), cytosolic enzyme that transfers an acetyl group from one acetyl-CoA molecule to another, forming acetoacetyl-CoA; involved in the first step in mevalonate biosynthesis	Ortholog(s) have acetyl-CoA C-acetyltransferase activity, role in ergosterol biosynthetic process and cytoplasm localization
149	18	23	11	16	Q6FLF3	CAGL0L03846g	DBP2	Essential ATP-dependent RNA helicase of the DEAD-box protein family, involved in nonsense-mediated mRNA decay and rRNA processing	Ortholog(s) have ATP-dependent RNA helicase activity
150	7	8	4	5	Q6FN48	CAGL0K02783g	CAP1	Alpha subunit of the capping protein (CP) heterodimer (Cap1p and Cap2p) which binds to the barbed ends of actin filaments preventing further polymerization; localized predominantly to cortical actin patches	Ortholog(s) have actin filament binding activity
151	10	10	15	16	Q6FPA4	CAGL0J05412g	LSG1	Putative GTPase involved in 60S ribosomal subunit biogenesis; required for the release of Nmd3p from 60S subunits in the cytoplasm	Ortholog(s) have role in ascospore formation, conjugation with cellular fusion, ribosomal large subunit assembly, ribosomal subunit export from nucleus and cytosolic large ribosomal subunit localization
152	9	9	4	4	Q6FPU9	CAGL0J00759g	NUP192	Essential structural subunit of the nuclear pore complex (NPC), localizes to the nuclear periphery of nuclear pores, homologous to human p205	Ortholog(s) have structural constituent of nuclear pore activity and role in nuclear pore organization, regulation of G2/M transition of mitotic cell cycle, regulation of nucleocytoplasmic transport
153	12	17	8	9	Q6FTM0	CAGL0G01430g	LAP2	Leucyl aminopeptidase yscIV (leukotriene A4 hydrolase) with epoxide hydrolase activity, metalloenzyme containing one zinc atom; green fluorescent protein (GFP)-fusion protein localizes to the cytoplasm and nucleus	Ortholog(s) have aminopeptidase activity, epoxide hydrolase activity and role in cellular lipid metabolic process, protein catabolic process, protein localization by the NVT pathway
154	8	9	4	4	Q6FXI7	CAGL0B03597g	PCM1	Essential N-acetylglucosamine-phosphate mutase; converts GlcNAc-6-P to GlcNAc-1-P, which is a precursor for the biosynthesis of chitin and for the formation of N-glycosylated mannoproteins and glycosylphosphatidylinositol anchors	Ortholog(s) have phosphoacetylglucosamine mutase activity and role in fungal-type cell wall chitin biosynthetic process
155	10	10	12	12	Q6FWZ8	CAGL0C01639g	ENP1	Protein associated with U3 and U14 snoRNAs, required for pre-rRNA processing and 40S ribosomal subunit synthesis; localized in the nucleus and concentrated in the nucleolus	Ortholog(s) have snoRNA binding activity
156	15	16	14	15	Q6FQ84	CAGL0I08327g	GCD11	Gamma subunit of the translation initiation factor eIF2, involved in the identification of the start codon; binds GTP when forming the ternary complex with GTP and tRNAi-Met	Ortholog(s) have GTP binding, tRNA binding, translation initiation factor activity, translation initiation factor binding activity
157	17	22	14	18	P50859	CAGL0E04334g	ERG11	Lanosterol 14-alpha-demethylase; catalyzes the C-14 demethylation of lanosterol to form 4,4''-dimethyl cholesta-8,14,24-triene-3-beta-ol in the ergosterol biosynthesis pathway; member of the cytochrome P450 family; associated and coordinately regulated with the P450 reductase Ncp1p	Putative cytochrome P-450 lanosterol 14-alpha-demethylase; target enzyme of azole antifungal drugs; increased protein abundance in azole resistant strain
158	35	117	30	80	Q6FQY4	CAGL0I02486g	ENO2	Enolase II, a phosphopyruvate hydratase that catalyzes the conversion of 2-phosphoglycerate to phosphoenolpyruvate during glycolysis and the reverse reaction during gluconeogenesis; expression is induced in response to glucose	Putative enolase I; protein abundance increased in azole resistant strain and in ace2 mutant cells
159	16	17	18	19	Q6FM59	CAGL0K10780g	IMD4	Inosine monophosphate dehydrogenase, catalyzes the first step of GMP biosynthesis, member of a four-gene family in S. cerevisiae, constitutively expressed	Ortholog(s) have IMP dehydrogenase activity
160	9	10	7	8	Q6FV16	CAGL0E05500g	RPA190	RNA polymerase I largest subunit A190	Ortholog(s) have RNA polymerase I activity, promoter-specific chromatin binding activity, role in nucleolar large rRNA transcription by RNA polymerase I and RNA polymerase I complex localization
161	42	47	24	30	Q6FTD1	CAGL0G03443g	KAP123	Karyopherin beta, mediates nuclear import of ribosomal proteins prior to assembly into ribosomes and import of histones H3 and H4; localizes to the nuclear pore, nucleus, and cytoplasm; exhibits genetic interactions with RAI1	Ortholog(s) have nuclear localization sequence binding, protein transporter activity and role in NLS-bearing protein import into nucleus, regulation of pseudohyphal growth
162	13	23	13	18	Q6FP23	CAGL0J07238g	RPS12	Protein component of the small (40S) ribosomal subunit; has similarity to rat ribosomal protein S12	40S ribosomal protein S12; protein abundance decreased in ace2 mutant cells
163	47	51	35	36	Q6FTE7	CAGL0G03091g	VAS1	mitochondrial and cytoplasmic valyl-tRNA synthetase	Ortholog(s) have valine-tRNA ligase activity, role in valyl-tRNA aminoacylation and mitochondrion localization
164	9	9	13	14	Q6FIK4	CAGL0M13717g	ADE4	Phosphoribosylpyrophosphate amidotransferase (PRPPAT; amidophosphoribosyltransferase), catalyzes first step of the 'de novo' purine nucleotide biosynthetic pathway	Ortholog(s) have amidophosphoribosyltransferase activity and role in 'de novo' IMP biosynthetic process, adenine metabolic process
165	11	11	11	12	Q6FW28	CAGL0D03454g	RBG2	Protein with a role in translation; forms a complex with Gir2p; has similarity to mammalian developmentally regulated GTP-binding protein	Has domain(s) with predicted GTP binding activity
166	6	6	8	8	Q6FMR8	CAGL0K05753g	GNP1	High-affinity glutamine permease, also transports Leu, Ser, Thr, Cys, Met and Asn; expression is fully dependent on Grr1p and modulated by the Ssy1p-Ptr3p-Ssy5p (SPS) sensor of extracellular amino acids	Ortholog(s) have L-proline transmembrane transporter activity and role in amino acid transport, transmembrane transport
167	7	7	7	7	Q6FNA2	CAGL0K01551g	DBP10	Putative ATP-dependent RNA helicase of the DEAD-box protein family, constituent of 66S pre-ribosomal particles; essential protein involved in ribosome biogenesis	Ortholog(s) have role in assembly of large subunit precursor of preribosome, maturation of 5.8S rRNA from tricistronic rRNA transcript (SSU-rRNA, 5.8S rRNA and LSU-rRNA), more
168	6	9	5	5	Q6FPK0	CAGL0J03212g	ALD5	Mitochondrial aldehyde dehydrogenase, involved in regulation or biosynthesis of electron transport chain components and acetate formation; activated by K+; utilizes NADP+ as the preferred coenzyme; constitutively expressed	Putative mitochondrial aldehyde dehydrogenase (NAD+); protein abundance increased in ace2 mutant cells
169	7	7	7	7	Q6FPV4	CAGL0J00649g	THR1	Homoserine kinase, conserved protein required for threonine biosynthesis; expression is regulated by the GCN4-mediated general amino acid control pathway	Ortholog(s) have homoserine kinase activity and role in homoserine metabolic process, threonine biosynthetic process
170	6	6	7	8	Q6FU78	CAGL0F05643g	RVB1	Essential protein involved in transcription regulation; component of chromatin remodeling complexes; required for assembly and function of the INO80 complex; also referred to as pontin; member of the RUVB-like protein family	Ortholog(s) have ATP-dependent 3'-5' DNA helicase activity, ATP-dependent 5'-3' DNA helicase activity, sequence-specific DNA binding activity
171	18	19	22	23	Q6FVR0	CAGL0D06424g	ACO1	Aconitase, required for the tricarboxylic acid (TCA) cycle and also independently required for mitochondrial genome maintenance; phosphorylated; component of the mitochondrial nucleoid; mutation leads to glutamate auxotrophy	Putative aconitate hydratase
172	5	5	9	9	Q6FXE7	CAGL0B02519g	PGA3	Putative cytochrome b5 reductase, localized to the plasma membrane; may be involved in regulation of lifespan; required for maturation of Gas1p and Pho8p, proposed to be involved in protein trafficking	Ortholog(s) have cytochrome-b5 reductase activity, acting on NAD(P)H activity, role in chronological cell aging, protein transport, replicative cell aging and plasma membrane localization
173	17	19	11	14	Q6FKT8	CAGL0L08756g	RRP12	Protein required for export of the ribosomal subunits; associates with the RNA components of the pre-ribosomes; has a role in nuclear import in association with Pse1p; contains HEAT-repeats	Ortholog(s) have nucleus localization
174	6	9	10	29	Q6FRX4	CAGL0H05159g	TIM50	Essential component of the Translocase of the Inner Mitochondrial membrane (TIM23 complex); acts as receptor for the TIM23 complex guiding incoming precursors from the TOM complex; may control the gating of the Tim23p-Tim17p channel	Ortholog(s) have mitochondrion targeting sequence binding, protein transmembrane transporter activity and role in protein import into mitochondrial matrix, regulation of mitochondrial membrane permeability
175	20	62	22	76	Q6FQA4	CAGL0I07843g	ADH1	Alcohol dehydrogenase, fermentative isozyme active as homo- or heterotetramers; required for the reduction of acetaldehyde to ethanol, the last step in the glycolytic pathway	Putative alcohol dehydrogenase isoenzyme III; increased protein abundance in azole resistant strain
176	22	23	22	25	Q6FW47	CAGL0D03014g	CCT8	Subunit of the cytosolic chaperonin Cct ring complex, related to Tcp1p, required for the assembly of actin and tubulins in vivo	Putative component of chaperonin-containing T-complex
177	24	30	22	23	Q6FM07	CAGL0K12012g	KRS1	Lysyl-tRNA synthetase	Lysyl-tRNA synthetase
178	31	34	32	35	Q6FY43	CAGL0A02189g	MSR1	Mitochondrial arginyl-tRNA synthetase	Ortholog(s) have role in mitochondrial translation and mitochondrion localization
179	4	4	6	6	F2Z6H6	CAGL0H03069g	NUP145	Essential nucleoporin, subunit of the Nup84p subcomplex; catalyzes its own cleavage in vivo to generate a C-terminal fragment that assembles into the Nup84p subcomplex of the nuclear pore complex, and an N-terminal fragment of unknown function that is homologous to Nup100p; the Nup84 subcomplex has a role in transcription elongation	Ortholog(s) have RNA binding, structural constituent of nuclear pore activity
180	2	2	3	3	Q6FJX5	CAGL0M02805g	NAN1	U3 snoRNP protein, component of the small (ribosomal) subunit (SSU) processosome containing U3 snoRNA; required for the biogenesis of18S rRNA	Protein of unknown function
181	8	12	7	8	Q6FL18	CAGL0L06886g	RPL13A	Protein component of the large (60S) ribosomal subunit, nearly identical to Rpl13Bp; not essential for viability; has similarity to rat L13 ribosomal protein	Ortholog(s) have cell surface, cytosolic large ribosomal subunit localization
182	2	2	3	3	Q6FL81	CAGL0L05478g	RPE1	D-ribulose-5-phosphate 3-epimerase, catalyzes a reaction in the non-oxidative part of the pentose-phosphate pathway; mutants are sensitive to oxidative stress	Ortholog(s) have ribulose-phosphate 3-epimerase activity and role in pentose-phosphate shunt
183	4	4	5	6	Q6FM60	CAGL0K10758g	SPC2	Subunit of signal peptidase complex (Spc1p, Spc2p, Spc3p, Sec11p), which catalyzes cleavage of N-terminal signal sequences of proteins targeted to the secretory pathway; homologous to mammalian SPC25	Ortholog(s) have peptidase activity, role in protein targeting to ER, signal peptide processing and plasma membrane, signal peptidase complex localization
184	3	3	2	2	Q6FN77	CAGL0K02123g	RPS26B	Protein component of the small (40S) ribosomal subunit; nearly identical to Rps26Ap and has similarity to rat S26 ribosomal protein	Ortholog(s) have role in rRNA export from nucleus, ribosome assembly
185	7	7	3	3	Q6FP00	CAGL0J07744g	YNL247W	Cysteinyl-tRNA synthetase; may interact with ribosomes, based on co-purification experiments	Ortholog(s) have cysteine-tRNA ligase activity and role in cysteinyl-tRNA aminoacylation
186	2	2	2	3	Q6FPL2	CAGL0J02948g	FCY22	Putative purine-cytosine permease, very similar to Fcy2p but cannot substitute for its function	Purine-cytosine transporter
187	3	3	7	7	Q6FQY0	CAGL0I02574g	OYE2	Conserved NADPH oxidoreductase containing flavin mononucleotide (FMN), homologous to Oye3p with different ligand binding and catalytic properties; may be involved in sterol metabolism, oxidative stress response, and programmed cell death	Ortholog(s) have NADPH dehydrogenase activity, role in apoptotic process and mitochondrion localization
188	8	8	7	7	Q6FR85	CAGL0H10604g	PUB1	Poly (A)+ RNA-binding protein, abundant mRNP-component protein that binds mRNA and is required for stability of many mRNAs; component of glucose deprivation induced stress granules, involved in P-body-dependent granule assembly	Putative major polyadenylated RNA-binding protein of nucleus and cytoplasm; protein abundance decreased in ace2 mutant cells
189	11	11	14	14	Q6FS22	CAGL0H04081g	ERG13	3-hydroxy-3-methylglutaryl-CoA (HMG-CoA) synthase, catalyzes the formation of HMG-CoA from acetyl-CoA and acetoacetyl-CoA; involved in the second step in mevalonate biosynthesis	3-hydroxy-3-methylglutaryl coenzyme A synthase; protein abundance increased in ace2 mutant cells
190	4	5	5	5	Q6FSY1	CAGL0G06952g	VTC4	Vacuolar membrane polyphosphate polymerase; subunit of the vacuolar transporter chaperone (VTC) complex involved in synthesis and transfer of polyP to the vacuole; regulates membrane trafficking; role in non-autophagic vacuolar fusion	Ortholog(s) have calmodulin binding, inositol hexakisphosphate binding, polyphosphate kinase activity
191	26	27	26	29	Q6FPW8	CAGL0J00341g	AAP1	Subunit 8 of the F0 sector of mitochondrial inner membrane F1-F0 ATP synthase, encoded on the mitochondrial genome; ATP8 and ATP6 mRNAs are not translated in the absence of the F1 sector of ATPase	Ortholog(s) have role in glycogen metabolic process, proteolysis
192	10	13	8	8	Q6FNW9	CAGL0J08415g	SAM2	S-adenosylmethionine synthetase, catalyzes transfer of the adenosyl group of ATP to the sulfur atom of methionine; one of two differentially regulated isozymes (Sam1p and Sam2p)	S-adenosylmethionine synthetase
193	29	30	18	18	Q6FUY4	CAGL0E06226g	APE2	Aminopeptidase yscII; may have a role in obtaining leucine from dipeptide substrates; sequence coordinates have changed since RT-PCR analysis showed that the adjacent ORF YKL158W comprises the 5' exon of APE2/YKL157W	Ortholog(s) have metalloaminopeptidase activity, serine-type peptidase activity and role in peptide catabolic process, protein localization by the NVT pathway
194	9	11	5	5	Q6FW42	CAGL0D03124g	DRS1	Nucleolar DEAD-box protein required for ribosome assembly and function, including synthesis of 60S ribosomal subunits; constituent of 66S pre-ribosomal particles	Has domain(s) with predicted ATP binding, ATP-dependent helicase activity, helicase activity, nucleic acid binding activity
195	9	10	5	6	Q6FY14	CAGL0A01848g	SFB3	Component of the Sec23p-Sfb3p heterodimer of the COPII vesicle coat, required for cargo selection during vesicle formation in ER to Golgi transport; homologous to Sec24p and Sfb2p	Ortholog(s) have role in cargo loading into COPII-coated vesicle and COPII vesicle coat localization
196	26	32	33	54	Q6FQV2	CAGL0I03322g	ECM10	Heat shock protein of the Hsp70 family, localized in mitochondrial nucleoids, plays a role in protein translocation, interacts with Mge1p in an ATP-dependent manner; overexpression induces extensive mitochondrial DNA aggregations	Ortholog(s) have role in protein refolding, protein targeting to mitochondrion, spore germination and mitochondrial membrane, mitochondrial nucleoid localization
197	6	7	4	4	Q6FQ88	CAGL0I08239g	RPN3	Essential, non-ATPase regulatory subunit of the 26S proteasome lid, similar to the p58 subunit of the human 26S proteasome; temperature-sensitive alleles cause metaphase arrest, suggesting a role for the proteasome in cell cycle control	Ortholog(s) have proteasome regulatory particle, lid subcomplex localization
198	9	10	12	12	Q6FQM1	CAGL0I05126g	ILV1	Threonine deaminase, catalyzes the first step in isoleucine biosynthesis; expression is under general amino acid control; ILV1 locus exhibits highly positioned nucleosomes whose organization is independent of known ILV1 regulation	Ortholog(s) have L-threonine ammonia-lyase activity and role in isoleucine biosynthetic process, threonine catabolic process, valine biosynthetic process
199	4	58	2	30	Q6FTW6	CAGL0F08261g	ENO1	Enolase I, a phosphopyruvate hydratase that catalyzes the conversion of 2-phosphoglycerate to phosphoenolpyruvate during glycolysis and the reverse reaction during gluconeogenesis; expression is repressed in response to glucose	Ortholog(s) have high molecular weight kininogen binding, phosphopyruvate hydratase activity, protein-glutamine gamma-glutamyltransferase activity
200	23	26	21	24	Q6FUD0	CAGL0F04433g	URA7	Major CTP synthase isozyme (see also URA8), catalyzes the ATP-dependent transfer of the amide nitrogen from glutamine to UTP, forming CTP, the final step in de novo biosynthesis of pyrimidines; involved in phospholipid biosynthesis	CTP synthase
201	16	18	20	21	Q6FSY3	CAGL0G06908g	CCT3	Subunit of the cytosolic chaperonin Cct ring complex, related to Tcp1p, required for the assembly of actin and tubulins in vivo	Ortholog(s) have chaperonin-containing T-complex localization
202	85	109	89	103	Q6FKK8	CAGL0L10780g	HFA1	Mitochondrial acetyl-coenzyme A carboxylase, catalyzes the production of malonyl-CoA in mitochondrial fatty acid biosynthesis	Ortholog(s) have acetyl-CoA carboxylase activity, role in fatty acid biosynthetic process and mitochondrion localization
203	11	18	10	16	Q6FJX4	CAGL0M02849g	RPS0B	Protein component of the small (40S) ribosomal subunit, nearly identical to Rps0Ap; required for maturation of 18S rRNA along with Rps0Ap; deletion of either RPS0 gene reduces growth rate, deletion of both genes is lethal	Ribosomal protein S2
204	40	63	36	48	Q6FQQ6	CAGL0I04356g	TIF2	Translation initiation factor eIF4A, identical to Tif1p; DEA(D/H)-box RNA helicase that couples ATPase activity to RNA binding and unwinding; forms a dumbbell structure of two compact domains connected by a linker; interacts with eIF4G	Translation initiation factor eIF4A
205	17	20	18	21	Q6FS26	CAGL0H03993g	CIT1	Citrate synthase, catalyzes the condensation of acetyl coenzyme A and oxaloacetate to form citrate; the rate-limiting enzyme of the TCA cycle; nuclear encoded mitochondrial protein	Ortholog(s) have citrate (Si)-synthase activity, role in acetyl-CoA catabolic process, tricarboxylic acid cycle and glyoxysome, mitochondrion localization
206	91	106	87	100	Q6FWF8	CAGL0D00528g	FAS1	Beta subunit of fatty acid synthetase, which catalyzes the synthesis of long-chain saturated fatty acids; contains acetyltransacylase, dehydratase, enoyl reductase, malonyl transacylase, and palmitoyl transacylase activities	Ortholog(s) have 3-hydroxyacyl-[acyl-carrier-protein] dehydratase activity, [acyl-carrier-protein] S-acetyltransferase activity and [acyl-carrier-protein] S-malonyltransferase activity, more
207	18	39	15	26	Q6FU18	CAGL0F07073g	RPS2	Protein component of the small (40S) subunit, essential for control of translational accuracy; phosphorylation by C-terminal domain kinase I (CTDK-I) enhances translational accuracy; methylated on one or more arginine residues by Hmt1p	Ortholog(s) have small ribosomal subunit rRNA binding, structural constituent of ribosome activity and role in positive regulation of translational fidelity, rRNA export from nucleus
208	3	4	2	2	P61833	CAGL0C04114g	HHT1	Histone H3, core histone protein required for chromatin assembly, part of heterochromatin-mediated telomeric and HM silencing; one of two identical histone H3 proteins (see HHT2); regulated by acetylation, methylation, and phosphorylation	Ortholog(s) have role in DNA methylation, global genome nucleotide-excision repair, rRNA transcription, regulation of DNA methylation and regulation of extent of heterochromatin assembly, more
209	4	4	2	2	Q6FLR1	CAGL0L01397g	MCM3	Protein involved in DNA replication; component of the Mcm2-7 hexameric complex that binds chromatin as a part of the pre-replicative complex	Ortholog(s) have DNA replication origin binding, MCM complex binding, chromatin binding, single-stranded DNA-dependent ATP-dependent DNA helicase activity
210	9	10	8	8	Q6FMM4	CAGL0K06831g	PDB1	E1 beta subunit of the pyruvate dehydrogenase (PDH) complex, which is an evolutionarily-conserved multi-protein complex found in mitochondria	Ortholog(s) have pyruvate dehydrogenase (acetyl-transferring) activity, role in acetyl-CoA biosynthetic process from pyruvate and mitochondrial nucleoid, mitochondrial pyruvate dehydrogenase complex localization
211	4	4	2	2	Q6FPH5	CAGL0J03780g	ABP140	AdoMet-dependent tRNA methyltransferase and actin binding protein; C-terminal domain is responsible for 3-methylcytidine modification of residue 32 of the tRNA anticodon loop of tRNA-Thr and tRNA-Ser and contains an S-adenosylmethionine (AdoMet) binding motif; N-terminal actin binding sequence interacts with actin filaments and localizes to actin patches and cables; N- and C-terminal domains are …	Ortholog(s) have actin filament binding, protein binding, bridging, tRNA (cytosine-3-)-methyltransferase activity and role in actin filament bundle assembly, tRNA methylation
212	7	8	9	10	Q6FQF7	CAGL0I06600g	UBP3	Ubiquitin-specific protease that interacts with Bre5p to co-regulate anterograde and retrograde transport between the ER and Golgi; inhibitor of gene silencing; cleaves ubiquitin fusions but not polyubiquitin; also has mRNA binding activity	Ortholog(s) have mRNA binding, thiol-dependent ubiquitin-specific protease activity
213	3	3	2	3	Q6FS59	CAGL0H03267g	NAB3	Single stranded RNA binding protein; acidic ribonucleoprotein; required for termination of non-poly(A) transcripts and efficient splicing; interacts with Nrd1p	Has domain(s) with predicted nucleic acid binding, nucleotide binding activity
214	4	4	2	2	Q6FTQ6	CAGL0G00528g	YTA7	Protein that localizes to chromatin and has a role in regulation of histone gene expression; has a bromodomain-like region that interacts with the N-terminal tail of histone H3, and an ATPase domain; potentially phosphorylated by Cdc28p	Ortholog(s) have chromatin binding, histone binding activity
215	9	13	16	17	Q6FTT7	CAGL0F08965g	MSC7	Protein of unknown function, green fluorescent protein (GFP)-fusion protein localizes to the endoplasmic reticulum; msc7 mutants are defective in directing meiotic recombination events to homologous chromatids	Ortholog(s) have role in reciprocal meiotic recombination
216	5	5	6	7	Q6FU77	CAGL0F05665g	SLY1	Hydrophilic protein involved in vesicle trafficking between the ER and Golgi; SM (Sec1/Munc-18) family protein that binds the tSNARE Sed5p and stimulates its assembly into a trans-SNARE membrane-protein complex	Ortholog(s) have syntaxin binding activity and role in ER to Golgi vesicle-mediated transport, positive regulation of SNARE complex assembly, retrograde vesicle-mediated transport, Golgi to ER, vesicle fusion with Golgi apparatus
217	2	2	4	4	Q6FUQ0	CAGL0F01661g	BMT6	Putative S-adenosylmethionine-dependent methyltransferase; green fluorescent protein (GFP)-fusion protein localizes to the cytoplasm; YLR063W is not an essential gene	Ortholog(s) have rRNA (uridine-N3-)-methyltransferase activity, role in rRNA base methylation and cytoplasm localization
218	2	2	3	4	Q6FV39	CAGL0E04994g	RPL9A	Protein component of the large (60S) ribosomal subunit, nearly identical to Rpl9Bp and has similarity to E. coli L6 and rat L9 ribosomal proteins	Ortholog(s) have structural constituent of ribosome activity, role in cytoplasmic translation and cytosolic large ribosomal subunit localization
219	8	8	4	4	Q6FV43	CAGL0E04906g	AHA1	Co-chaperone that binds to Hsp82p and activates its ATPase activity; similar to Hch1p; expression is regulated by stresses such as heat shock	Ortholog(s) have ATPase activator activity, chaperone binding activity, role in cellular response to heat, protein folding and cytoplasm localization
220	11	11	13	13	Q6FWS1	CAGL0C03369g	NOG2	Putative GTPase that associates with pre-60S ribosomal subunits in the nucleolus and is required for their nuclear export and maturation	Ortholog(s) have role in ribosomal large subunit export from nucleus and nucleolus, nucleoplasm, preribosome, large subunit precursor localization
221	25	32	23	31	Q6FXG5	CAGL0B03069g	TAL1	Lyso-phosphatidylcholine acyltransferase, required for normal phospholipid content of mitochondrial membranes; may remodel acyl groups of cardiolipin in the inner membrane; human ortholog tafazzin is implicated in Barth syndrome	Putative transaldolase; expression upregulated in biofilm vs planktonic cell culture
222	7	9	10	10	Q6FTC1	CAGL0G03663g	SCS2	Integral ER membrane protein that regulates phospholipid metabolism via an interaction with the FFAT motif of Opi1p, also involved in telomeric silencing, disruption causes inositol auxotrophy above 34 degrees C, VAP homolog	Ortholog(s) have FFAT motif binding, phosphatidylinositol binding activity
223	8	8	11	11	Q6FXT8	CAGL0A04829g	HXK1	Hexokinase isoenzyme 1, a cytosolic protein that catalyzes phosphorylation of glucose during glucose metabolism; expression is highest during growth on non-glucose carbon sources; glucose-induced repression involves the hexokinase Hxk2p	Putative hexokinase isoenzyme 2; protein differentially expressed in azole resistant strain
224	24	35	19	29	Q6FTP0	CAGL0G00990g	RPP0	Conserved ribosomal protein P0 of the ribosomal stalk, which is involved in interaction between translational elongation factors and the ribosome; similar to rat P0, human P0, and E. coli L10e; phosphorylated on serine 302	Acidic ribosomal protein L10
225	19	91	19	57	Q6FXP0	CAGL0B04257g	RPL4B	Protein component of the large (60S) ribosomal subunit, nearly identical to Rpl4Ap and has similarity to E. coli L4 and rat L4 ribosomal proteins	Ortholog(s) have cell surface, cytosolic large ribosomal subunit, membrane localization
226	14	14	10	12	Q6FIJ7	CAGL0M13871g	PSE1	Karyopherin/importin that interacts with the nuclear pore complex; acts as the nuclear import receptor for specific proteins, including Pdr1p, Yap1p, Ste12p, and Aft1p	Ortholog(s) have nuclear import signal receptor activity, nuclear localization sequence binding, protein transporter activity
227	15	24	12	15	Q6FSH6	CAGL0H00462g	RPS5	Protein component of the small (40S) ribosomal subunit, the least basic of the non-acidic ribosomal proteins; phosphorylated in vivo; essential for viability; has similarity to E. coli S7 and rat S5 ribosomal proteins	Ortholog(s) have structural constituent of ribosome activity, role in rRNA export from nucleus and cytosolic small ribosomal subunit, extracellular region, membrane localization
228	9	10	15	16	Q6FUU7	CAGL0F00539g	CCT5	Subunit of the cytosolic chaperonin Cct ring complex, related to Tcp1p, required for the assembly of actin and tubulins in vivo	Ortholog(s) have unfolded protein binding activity, role in protein folding and chaperonin-containing T-complex localization
229	6	6	7	7	Q6FXM8	CAGL0B04521g	RAS1	GTPase involved in G-protein signaling in the adenylate cyclase activating pathway, plays a role in cell proliferation; localized to the plasma membrane; homolog of mammalian RAS proto-oncogenes	Ortholog(s) have CTP binding, GDP binding, GTP binding, GTPase activity, UTP binding activity
230	15	20	11	13	Q6FJN1	CAGL0M04961g	RNA1	GTPase activating protein (GAP) for Gsp1p, involved in nuclear transport	Ortholog(s) have GTPase activator activity
231	17	19	17	21	Q6FTY3	CAGL0F07887g	TCP1	Alpha subunit of chaperonin-containing T-complex, which mediates protein folding in the cytosol; involved in actin cytoskeleton maintenance; overexpression in neurons suppresses formation of pathogenic conformations of huntingtin protein	Ortholog(s) have unfolded protein binding activity, role in protein folding and chaperonin-containing T-complex localization
232	6	9	9	11	Q6FVW4	CAGL0D05060g	PPT1	Protein serine/threonine phosphatase with similarity to human phosphatase PP5; present in both the nucleus and cytoplasm; expressed during logarithmic growth; computational analyses suggest roles in phosphate metabolism and rRNA processing	Has domain(s) with predicted hydrolase activity
233	12	14	13	13	Q6FSL3	CAGL0G09691g	SER1	3-phosphoserine aminotransferase, catalyzes the formation of phosphoserine from 3-phosphohydroxypyruvate, required for serine and glycine biosynthesis; regulated by the general control of amino acid biosynthesis mediated by Gcn4p	Ortholog(s) have O-phospho-L-serine:2-oxoglutarate aminotransferase activity, role in L-serine biosynthetic process, purine nucleobase biosynthetic process and intracellular localization
234	9	13	11	14	Q6FWF4	CAGL0D00616g	RPL31A	Protein component of the large (60S) ribosomal subunit, nearly identical to Rpl31Bp and has similarity to rat L31 ribosomal protein; associates with the karyopherin Sxm1p; loss of both Rpl31p and Rpl39p confers lethality	Ortholog(s) have structural constituent of ribosome activity, role in cytoplasmic translation, regulation of translational fidelity and cytosolic large ribosomal subunit localization
235	15	19	8	8	Q6FXR0	CAGL0B03795g	SUI2	Beta subunit of the translation initiation factor eIF2, involved in the identification of the start codon; proposed to be involved in mRNA binding	Ortholog(s) have role in formation of translation preinitiation complex, mitotic G1 DNA damage checkpoint
236	6	7	5	7	P43373	CaglfMp11	COX2	Subunit II of cytochrome c oxidase, which is the terminal member of the mitochondrial inner membrane electron transport chain; one of three mitochondrially-encoded subunits	Subunit II of cytochrome c oxidase, which is the terminal member of the mitochondrial inner membrane electron transport chain; genomic sequence has a frameshift causing truncation of 25 codons relative to other yeast COX2 genes
237	16	17	16	18	Q6FIP3	CAGL0M12837g	SER33	3-phosphoglycerate dehydrogenase, catalyzes the first step in serine and glycine biosynthesis; isozyme of Ser3p	Ortholog(s) have alpha-ketoglutarate reductase activity, phosphoglycerate dehydrogenase activity and role in serine family amino acid biosynthetic process
238	4	4	3	3	Q6FTJ4	CAGL0G02035g	CKA2	Alpha' catalytic subunit of casein kinase 2 (CK2), a Ser/Thr protein kinase with roles in cell growth and proliferation; CK2, comprised of CKA1, CKA2, CKB1 and CKB2, has many substrates including transcription factors and all RNA polymerase	Catalytic subunit of casein kinase 2 (CK2), involved in regulation of sphingolipid biosynthesis
239	6	7	6	7	Q6FTV4	CAGL0F08547g	EFB1	Translation elongation factor 1 beta; stimulates nucleotide exchange to regenerate EF-1 alpha-GTP for the next elongation cycle; part of the EF-1 complex, which facilitates binding of aminoacyl-tRNA to the ribosomal A site	Translation elongation factor eEF1beta; protein abundance decreased in ace2 mutant cells
240	2	2	5	5	Q6FUD4	CAGL0F04345g	IST2	Plasma membrane protein that may be involved in osmotolerance, localizes to the mother cell in small-budded cells and to the bud in medium- and large-budded cells; mRNA is transported to the bud tip by an actomyosin-driven process	Protein of unknown function
241	3	3	4	4	Q6FUU3	CAGL0F00627g	SLF1	RNA binding protein that associates with polysomes; proposed to be involved in regulating mRNA translation; involved in the copper-dependent mineralization of copper sulfide complexes on cell surface in cells cultured in copper salts	Ortholog(s) have RNA binding activity, role in cellular copper ion homeostasis, regulation of translation and cytoplasmic stress granule, polysome localization
242	18	20	15	16	Q6FST2	CAGL0G08041g	RLI1	Essential iron-sulfur protein required for ribosome biogenesis and translation initiation and termination; facilitates binding of a multifactor complex (MFC) of initiation factors to the small ribosomal subunit; predicted ABC family ATPase	Ortholog(s) have iron ion binding activity and role in positive regulation of translation, ribosomal large subunit biogenesis, ribosomal subunit export from nucleus, ribosome disassembly, translational initiation, translational termination
243	9	12	10	17	Q6FJG3	CAGL0M06523g	RPL21A	Protein component of the large (60S) ribosomal subunit, nearly identical to Rpl21Bp and has similarity to rat L21 ribosomal protein	Ortholog(s) have cytosolic large ribosomal subunit localization
244	10	14	11	15	Q6FTK4	CAGL0G01826g	RPL11A	Protein of the large 60S ribosomal subunit, nearly identical to Rpl11Bp but expressed at twice the level; involved in ribosomal assembly; depletion causes degradation of 60S proteins and RNA; similar to E. coli L5 and rat L11	Ortholog(s) have role in ribosomal large subunit assembly and cytosolic large ribosomal subunit localization
245	17	18	10	11	Q6FTV8	CAGL0F08459g	MES1	Methionyl-tRNA synthetase, forms a complex with glutamyl-tRNA synthetase (Gus1p) and Arc1p, which increases the catalytic efficiency of both tRNA synthetases; also has a role in nuclear export of tRNAs	Ortholog(s) have methionine-tRNA ligase activity, role in methionyl-tRNA aminoacylation and methionyl glutamyl tRNA synthetase complex localization
246	10	10	11	12	Q6FSF3	CAGL0H00957g	SUI3	Translation termination factor eRF3, has a role in mRNA deadenylation and decay; altered protein conformation creates the [PSI(+)] prion that alters translational fidelity and results in a nonsense suppressor phenotype	Ortholog(s) have mRNA binding, translation initiation factor activity, translation initiation factor binding activity and role in formation of translation preinitiation complex
247	16	16	14	14	Q6FLV7	CAGL0L00319g	ERG20	Farnesyl pyrophosphate synthetase, has both dimethylallyltranstransferase and geranyltranstransferase activities; catalyzes the formation of C15 farnesyl pyrophosphate units for isoprenoid and sterol biosynthesis	Putative farnesyl pyrophosphate synthetase
248	5	6	9	9	Q6FQG8	CAGL0I06336g	NUC1	Major mitochondrial nuclease, has RNAse and DNA endo- and exonucleolytic activities; has roles in mitochondrial recombination, apoptosis and maintenance of polyploidy	Putative mitochondrial nuclease involved in apoptosis
249	9	10	5	5	Q6FS03	CAGL0H04521g	RPL32	Protein component of the large (60S) ribosomal subunit, has similarity to rat L32 ribosomal protein; overexpression disrupts telomeric silencing	Ortholog(s) have structural constituent of ribosome activity, role in translation and cytosolic large ribosomal subunit localization
250	12	13	16	17	Q6FSL8	CAGL0G09581g	TUF1	DNA-binding protein involved in either activation or repression of transcription, depending on binding site context; also binds telomere sequences and plays a role in telomeric position effect (silencing) and telomere structure	Ortholog(s) have GTPase activity, translation elongation factor activity, role in mitochondrial translational elongation and mitochondrion localization
251	9	9	6	6	Q6FWI9	CAGL0C05313g	NAT1	Subunit of the N-terminal acetyltransferase NatA (Nat1p, Ard1p, Nat5p); N-terminally acetylates many proteins, which influences multiple processes such as the cell cycle, heat-shock resistance, mating, sporulation, and telomeric silencing	Protein of unknown function
252	10	10	13	13	Q6FW17	CAGL0D03718g	TIF5	Translation initiation factor eIF5; functions both as a GTPase-activating protein to mediate hydrolysis of ribosome-bound GTP and as a GDP dissociation inhibitor to prevent recycling of eIF2	Translation initiation factor eIF5
253	20	23	21	24	Q6FTS3	CAGL0G00154g	ZUO1	Ribosome-associated chaperone, functions in ribosome biogenesis and, in partnership with Ssz1p and SSb1/2, as a chaperone for nascent polypeptide chains; contains a DnaJ domain and functions as a J-protein partner for Ssb1p and Ssb2p	Ortholog(s) have ribosome binding activity and role in 'de novo' cotranslational protein folding, rRNA processing, regulation of translational fidelity, ribosomal subunit export from nucleus, translational frameshifting
254	6	6	9	10	P50860	CAGL0F01793g	ERG3	C-5 sterol desaturase, catalyzes the introduction of a C-5(6) double bond into episterol, a precursor in ergosterol biosynthesis; mutants are viable, but cannot grow on non-fermentable carbon sources	Delta 5,6 sterol desaturase; C-5 sterol desaturase; predicted transmembrane domain and endolasmic reticulum (ER) binding motif; gene used for molecular typing of C. glabrata strain isolates
255	3	3	4	5	Q6FKI2	CAGL0L11352g	POB3	Subunit of the heterodimeric FACT complex (Spt16p-Pob3p), which associates with chromatin via interaction with Nhp6Ap and Nhp6Bp, and reorganizes nucleosomes to facilitate access to DNA by RNA and DNA polymerases	Ortholog(s) have histone binding, nucleosome binding activity
256	1	3	3	5	Q6FR55	CAGL0I00814g	RPP1A	Ribosomal stalk protein P1 alpha, involved in the interaction between translational elongation factors and the ribosome; accumulation of P1 in the cytoplasm is regulated by phosphorylation and interaction with the P2 stalk component	Has domain(s) with predicted structural constituent of ribosome activity, role in translational elongation and ribosome localization
257	10	10	13	14	Q6FSK1	CAGL0G09955g	DPM1	Dolichol phosphate mannose (Dol-P-Man) synthase of the ER membrane, catalyzes the formation of Dol-P-Man from Dol-P and GDP-Man; required for glycosyl phosphatidylinositol membrane anchoring, O mannosylation, and protein glycosylation	Ortholog(s) have dolichyl-phosphate beta-D-mannosyltransferase activity and role in GPI anchor biosynthetic process, dolichol-linked oligosaccharide biosynthetic process, fungal-type cell wall biogenesis, protein O-linked glycosylation
258	9	10	6	6	Q6FUL4	CAGL0F02541g	UTP5	Subunit of U3-containing Small Subunit (SSU) processome complex involved in production of 18S rRNA and assembly of small ribosomal subunit	Ortholog(s) have role in cellular response to drug, maturation of SSU-rRNA from tricistronic rRNA transcript (SSU-rRNA, 5.8S rRNA, LSU-rRNA), positive regulation of transcription by RNA polymerase I
259	4	4	3	4	Q6FY61	CAGL0A02673g	BCP1	Essential protein involved in nuclear export of Mss4p, which is a lipid kinase that generates phosphatidylinositol 4,5-biphosphate and plays a role in actin cytoskeleton organization and vesicular transport	Ortholog(s) have role in ribosomal large subunit export from nucleus
260	3	3	3	5	Q6FY67	CAGL0A03652g	MAK5	Essential nucleolar protein, putative DEAD-box RNA helicase required for maintenance of M1 dsRNA virus; involved in biogenesis of large (60S) ribosomal subunits	Ortholog(s) have role in maturation of 5.8S rRNA from tricistronic rRNA transcript (SSU-rRNA, 5.8S rRNA, LSU-rRNA), maturation of LSU-rRNA from tricistronic rRNA transcript (SSU-rRNA, 5.8S rRNA, LSU-rRNA) and nucleolus localization
261	11	11	10	13	Q76IQ2	CAGL0J02244g	PMI40	Mannose-6-phosphate isomerase, catalyzes the interconversion of fructose-6-P and mannose-6-P; required for early steps in protein mannosylation	Ortholog(s) have role in hyphal growth
262	17	34	11	15	Q6FSN6	CAGL0G09130g	RPL7B	Protein component of the large (60S) ribosomal subunit, nearly identical to Rpl7Ap and has similarity to E. coli L30 and rat L7 ribosomal proteins; contains a conserved C-terminal Nucleic acid Binding Domain (NDB2)	Ortholog(s) have role in maturation of LSU-rRNA and cytosolic large ribosomal subunit, nucleolus localization
263	13	13	12	12	Q6FLX8	CAGL0K12650g	TUB2	Beta-tubulin; associates with alpha-tubulin (Tub1p and Tub3p) to form tubulin dimer, which polymerizes to form microtubules	Beta-tubulin; protein abundance decreased in ace2 mutant cells
264	10	11	13	14	Q6FNZ9	CAGL0J07766g	RPA49	RNA polymerase I subunit A49	Ortholog(s) have RNA polymerase I activity, role in nucleolar large rRNA transcription by RNA polymerase I, transcription elongation from RNA polymerase I promoter and RNA polymerase I complex localization
265	20	20	21	22	Q6FMT8	CAGL0K05313g	HTS1	Cytoplasmic and mitochondrial histidine tRNA synthetase; efficient mitochondrial localization requires both a presequence and an amino-terminal sequence; mutations in human ortholog HARS2 are associated with Perrault syndrome	Ortholog(s) have aminoacyl-tRNA ligase activity, role in histidyl-tRNA aminoacylation, mitochondrial translation and mitochondrion localization
266	5	7	3	10	Q6FIX5	CAGL0M10956g	SOL1	Protein with a possible role in tRNA export; shows similarity to 6-phosphogluconolactonase non-catalytic domains but does not exhibit this enzymatic activity; homologous to Sol2p, Sol3p, and Sol4p	Ortholog(s) have role in tRNA export from nucleus and extracellular region, nucleus localization
267	11	12	15	23	Q6FW27	CAGL0D03498g	YKT6	Vesicle membrane protein (v-SNARE) with acyltransferase activity; involved in trafficking to and within the Golgi, endocytic trafficking to the vacuole, and vacuolar fusion; membrane localization due to prenylation at the carboxy-terminus	Ortholog(s) have SNAP receptor activity, palmitoyltransferase activity
268	22	23	21	21	Q6FY04	CAGL0A02112g	DED81	Cytosolic asparaginyl-tRNA synthetase, required for protein synthesis, catalyzes the specific attachment of asparagine to its cognate tRNA	Ortholog(s) have asparagine-tRNA ligase activity and role in asparaginyl-tRNA aminoacylation
269	5	5	4	4	Q6FJ04	CAGL0M10197g	MRT4	Protein involved in mRNA turnover and ribosome assembly, localizes to the nucleolus	Ortholog(s) have role in cellular response to drug, nuclear-transcribed mRNA catabolic process, rRNA processing, ribosomal large subunit assembly and nucleolus, nucleoplasm, preribosome, large subunit precursor localization
270	12	16	17	20	Q6FJB3	CAGL0M07656g	ERG5	C-22 sterol desaturase, a cytochrome P450 enzyme that catalyzes the formation of the C-22(23) double bond in the sterol side chain in ergosterol biosynthesis; may be a target of azole antifungal drugs	Putative C22 sterol desaturase
271	3	3	12	15	Q6FQ81	CAGL0I08393g	TIF3	Translation initiation factor eIF-4B, has RNA annealing activity; contains an RNA recognition motif and binds to single-stranded RNA	Translation initiation factor eIF4B
272	3	3	5	6	Q6FQK6	CAGL0I05500g	PRS2	5-phospho-ribosyl-1(alpha)-pyrophosphate synthetase, synthesizes PRPP, which is required for nucleotide, histidine, and tryptophan biosynthesis; one of five related enzymes, which are active as heteromultimeric complexes	Ortholog(s) have ribose phosphate diphosphokinase activity, role in 5-phosphoribose 1-diphosphate biosynthetic process, cytokinesis, fungal-type cell wall organization and ribose phosphate diphosphokinase complex localization
273	4	4	5	5	Q6FQW9	CAGL0I02860g	CEX1	Cytoplasmic component of the nuclear aminoacylation-dependent tRNA export pathway; interacts with nuclear pore component Nup116p; copurifies with tRNA export receptors Los1p and Msn5p, as well as eIF-1a and the RAN GTPase Gsp1p	Ortholog(s) have tRNA binding activity, role in tRNA export from nucleus and cytoplasm, nuclear pore localization
274	3	3	5	6	Q6FR39	CAGL0I01166g	TRR2	Mitochondrial thioredoxin reductase involved in protection against oxidative stress, required with Glr1p to maintain the redox state of Trx3p; contains active-site motif (CAVC) present in prokaryotic orthologs; binds NADPH and FAD	Thioredoxin reductase (NADPH)
275	6	6	3	3	Q6FR94	CAGL0H10406g	TRM3	2'-O-ribose methyltransferase, catalyzes the ribose methylation of the guanosine nucleotide at position 18 of tRNAs	Ortholog(s) have tRNA (guanine) methyltransferase activity and role in tRNA methylation
276	9	11	10	16	Q6FRI3	CAGL0H08327g	TPI1	Triose phosphate isomerase, abundant glycolytic enzyme; mRNA half-life is regulated by iron availability; transcription is controlled by activators Reb1p, Gcr1p, and Rap1p through binding sites in the 5' non-coding region	Putative triose-phosphate isomerase; protein abundance decreased in ace2 mutant cells
277	12	12	13	15	Q6FRV9	CAGL0H05511g	RPS9A	Protein component of the small (40S) ribosomal subunit; nearly identical to Rps9Bp and has similarity to E. coli S4 and rat S9 ribosomal proteins	Ortholog(s) have rRNA binding, structural constituent of ribosome activity and role in maturation of SSU-rRNA from tricistronic rRNA transcript (SSU-rRNA, 5.8S rRNA, LSU-rRNA)
278	5	5	4	4	Q6FSR0	CAGL0G08558g	RHO3	Non-essential small GTPase of the Rho/Rac subfamily of Ras-like proteins involved in the establishment of cell polarity; GTPase activity positively regulated by the GTPase activating protein (GAP) Rgd1p	Ortholog(s) have GTP binding, GTPase activity
279	13	14	12	13	Q6FVN7	CAGL0E00451g	CDC39	Component of the CCR4-NOT complex, which has multiple roles in regulating mRNA levels including regulation of transcription and destabilizing mRNAs by deadenylation; basal transcription factor	Ortholog(s) have ATPase activator activity
280	4	5	4	4	Q6FX67	CAGL0B00396g	MIC10	Putative protein of unknown function; the authentic, non-tagged protein is detected in highly purified mitochondria in high-throughput studies	Ortholog(s) have role in cristae formation and MICOS complex, mitochondrial crista junction localization
281	26	48	24	35	Q6FTJ2	CAGL0G02079g	RPL3	Protein component of the large (60S) ribosomal subunit, has similarity to E. coli L3 and rat L3 ribosomal proteins; involved in the replication and maintenance of killer double stranded RNA virus	Has domain(s) with predicted structural constituent of ribosome activity, role in translation and ribosome localization
282	9	9	10	10	Q6FKS1	CAGL0L09152g	RPN11	Metalloprotease subunit of the 19S regulatory particle of the 26S proteasome lid; couples the deubiquitination and degradation of proteasome substrates; involved, independent of catalytic activity, in fission of mitochondria and peroxisomes	Ortholog(s) have role in proteasome-mediated ubiquitin-dependent protein catabolic process and cytoplasm, nuclear periphery, proteasome regulatory particle, lid subcomplex localization
283	10	13	6	6	Q6FPJ9	CAGL0J03234g	RPS24A	Protein component of the small (40S) ribosomal subunit; identical to Rps24Bp and has similarity to rat S24 ribosomal protein	Ortholog(s) have role in maturation of SSU-rRNA from tricistronic rRNA transcript (SSU-rRNA, 5.8S rRNA, LSU-rRNA)
284	9	10	9	9	Q6FT98	CAGL0G04213g	RNR2	Ribonucleotide-diphosphate reductase (RNR), small subunit; the RNR complex catalyzes the rate-limiting step in dNTP synthesis and is regulated by DNA replication and DNA damage checkpoint pathways via localization of the small subunits	Ortholog(s) have ribonucleoside-diphosphate reductase activity, thioredoxin disulfide as acceptor activity, role in deoxyribonucleotide biosynthetic process and nucleus, ribonucleoside-diphosphate reductase complex localization
285	14	16	10	13	Q6FXI2	CAGL0B02717g	ACS2	Acetyl-coA synthetase isoform which, along with Acs1p, is the nuclear source of acetyl-coA for histone acetylation; mutants affect global transcription; required for growth on glucose; expressed under anaerobic conditions	Ortholog(s) have role in acetate catabolic process, carbon utilization and cytoplasm, extracellular region, nucleus localization
286	13	16	15	23	Q6FY17	CAGL0A01782g	HXT4	High-affinity glucose transporter of the major facilitator superfamily, expression is induced by low levels of glucose and repressed by high levels of glucose	Ortholog(s) have glucose transmembrane transporter activity, pentose transmembrane transporter activity and plasma membrane localization
287	15	18	18	22	Q6FKT0	CAGL0L08932g	LSP1	Primary component of eisosomes, which are large immobile patch structures at the cell cortex associated with endocytosis, along with Pil1p and Sur7p; null mutants show activation of Pkc1p/Ypk1p stress resistance pathways; member of the BAR domain family	Long chain base-responsive inhibitor of protein kinases; protein abundance decreased in ace2 mutant cells
288	12	14	13	16	Q6FLR2	CAGL0I01430g	ANB1	Translation elongation factor eIF-5A, previously thought to function in translation initiation; similar to and functionally redundant with Hyp2p; undergoes an essential hypusination modification; expressed under anaerobic conditions	Ortholog(s) have role in positive regulation of translational elongation, translational frameshifting
289	10	12	8	8	Q6FQS9	CAGL0I03828g	RPO21	RNA polymerase II largest subunit B220, part of central core; phosphorylation of C-terminal heptapeptide repeat domain regulates association with transcription and splicing factors; similar to bacterial beta-prime	RNA polymerase II largest subunit
290	38	291	38	379	Q6FSM4	CAGL0G09383g	TDH3	Glyceraldehyde-3-phosphate dehydrogenase, isozyme 3, involved in glycolysis and gluconeogenesis; tetramer that catalyzes the reaction of glyceraldehyde-3-phosphate to 1,3 bis-phosphoglycerate; detected in the cytoplasm and cell wall	Putative glyceraldehyde-3-phosphate dehydrogenase; increased protein abundance in azole resistant strain; expression upregulated in biofilm vs planktonic cell culture; upregulated in hypoxia
291	5	5	5	5	Q6FTS6	CAGL0F09207g	BAT1	Mitochondrial branched-chain amino acid (BCAA) aminotransferase, preferentially involved in BCAA biosynthesis; homolog of murine ECA39; highly expressed during logarithmic phase and repressed during stationary phase	Ortholog(s) have branched-chain-amino-acid transaminase activity, role in branched-chain amino acid biosynthetic process, branched-chain amino acid catabolic process and mitochondrial matrix localization
292	2	2	7	8	Q6FUR6	CAGL0F01243g	MDM38	Mitochondrial protein, forms a complex with Mba1p to facilitate recruitment of mRNA-specific translational activators to ribosomes; roles in protein export and K+/H+ exchange; human ortholog Letm1 implicated in Wolf-Hirschhorn syndrome	Ortholog(s) have ribosome binding activity
293	7	7	13	13	Q6FUV9	CAGL0F00253g	TRP3	Bifunctional enzyme exhibiting both indole-3-glycerol-phosphate synthase and anthranilate synthase activities, forms multifunctional hetero-oligomeric anthranilate synthase:indole-3-glycerol phosphate synthase enzyme complex with Trp2p	Ortholog(s) have anthranilate synthase activity, indole-3-glycerol-phosphate lyase activity, phosphoribosylanthranilate isomerase activity and role in tryptophan biosynthetic process
294	3	5	5	5	Q6FVE7	CAGL0E02475g	SIN3	Component of the Sin3p-Rpd3p histone deacetylase complex, involved in transcriptional repression and activation of diverse processes, including mating-type switching and meiosis; involved in the maintenance of chromosomal integrity	Ortholog(s) have DNA binding, DNA-binding transcription factor activity, transcription coactivator activity, transcription corepressor activity
295	6	7	10	13	Q6FVK5	CAGL0E01177g	CPR1	Cytoplasmic peptidyl-prolyl cis-trans isomerase (cyclophilin), catalyzes the cis-trans isomerization of peptide bonds N-terminal to proline residues; binds the drug cyclosporin A	Cyclophilin; peptidyl-prolyl cis-trans isomerase
296	9	9	11	11	Q6FVL9	CAGL0E00869g	STM1	Large subunit of the nuclear mRNA cap-binding protein complex, interacts with Npl3p to carry nuclear poly(A)+ mRNA to cytoplasm; also involved in nuclear mRNA degradation and telomere maintenance; orthologous to mammalian CBP80	Protein of unknown function
297	44	131	46	101	Q876N3	CAGL0C05379g	SSB1	Cytoplasmic ATPase that is a ribosome-associated molecular chaperone, functions with J-protein partner Zuo1p; may be involved in folding of newly-made polypeptide chains; member of the HSP70 family; interacts with phosphatase subunit Reg1p	Heat shock protein
298	9	16	9	16	Q6FUS5	CAGL0F01045g	RPS15	Protein component of the small (40S) ribosomal subunit; has similarity to E. coli S19 and rat S15 ribosomal proteins	Ortholog(s) have role in rRNA export from nucleus
299	5	5	6	6	O74234	CAGL0A04059g	NMT1	N-myristoyl transferase, catalyzes the cotranslational, covalent attachment of myristic acid to the N-terminal glycine residue of several proteins involved in cellular growth and signal transduction	Myristoyl-CoA, protein N-myristoyltransferase
300	6	6	5	5	Q6FJD5	CAGL0M07161g	EGD2	Alpha subunit of the heteromeric nascent polypeptide-associated complex (NAC) involved in protein sorting and translocation, associated with cytoplasmic ribosomes	Alpha subunit of the nascent polypeptide-associated complex; protein abundance decreased in ace2 mutant cells
301	6	11	6	11	Q6FMN5	CAGL0K06567g	RPL27B	Protein component of the large (60S) ribosomal subunit, nearly identical to Rpl27Ap and has similarity to rat L27 ribosomal protein	Ortholog(s) have preribosome, large subunit precursor localization
302	5	5	6	6	Q6FSW0	CAGL0G07425g	AMD1	AMP deaminase, tetrameric enzyme that catalyzes the deamination of AMP to form IMP and ammonia; may be involved in regulation of intracellular adenine nucleotide pools	Ortholog(s) have AMP deaminase activity and role in guanine salvage, purine nucleotide metabolic process
303	7	7	4	4	Q6FTF1	CAGL0G03003g	UTP22	Possible U3 snoRNP protein involved in maturation of pre-18S rRNA, based on computational analysis of large-scale protein-protein interaction data	Ortholog(s) have role in rRNA processing, response to drug, tRNA export from nucleus and CURI complex, UTP-C complex, small-subunit processome localization
304	9	9	12	13	Q6FVB2	CAGL0E03289g	TIF4631	Translation initiation factor eIF4G, subunit of the mRNA cap-binding protein complex (eIF4F) that also contains eIF4E (Cdc33p); interacts with Pab1p and with eIF4A (Tif1p); also has a role in biogenesis of the large ribosomal subunit	Ortholog(s) have RNA binding activity, role in ribosomal large subunit biogenesis, stress granule assembly, translational initiation and P-body, cytoplasmic stress granule, eukaryotic translation initiation factor 4F complex localization
305	24	27	27	28	Q6FW19	CAGL0D03674g	NEW1	ATP binding cassette protein that cosediments with polysomes and is required for biogenesis of the small ribosomal subunit; Asn/Gln-rich rich region supports [NU+] prion formation and susceptibility to [PSI+] prion induction	Ortholog(s) have ATP binding, ATPase activity, role in poly(A)+ mRNA export from nucleus, ribosomal small subunit biogenesis and cytoplasm, plasma membrane, polysome localization
306	45	50	27	28	Q6FY64	CAGL0A03718g	CHC1	Clathrin heavy chain, subunit of the major coat protein involved in intracellular protein transport and endocytosis; two heavy chains form the clathrin triskelion structural component; the light chain (CLC1) is thought to regulate function	Ortholog(s) have actin cortical patch localization
307	23	28	19	28	Q6FV86	CAGL0E03938g	RPL8A	Ribosomal protein L4 of the large (60S) ribosomal subunit, nearly identical to Rpl8Bp and has similarity to rat L7a ribosomal protein; mutation results in decreased amounts of free 60S subunits	Ortholog(s) have role in maturation of LSU-rRNA and cytosolic large ribosomal subunit localization
308	20	23	23	34	Q6FM19	CAGL0K11726g	SES1	Cytosolic seryl-tRNA synthetase, class II aminoacyl-tRNA synthetase that aminoacylates tRNA(Ser), displays tRNA-dependent amino acid recognition which enhances discrimination of the serine substrate, interacts with peroxin Pex21p	Ortholog(s) have serine-tRNA ligase activity, role in seryl-tRNA aminoacylation and cytoplasmic stress granule localization
309	21	27	17	19	Q6FXG6	CAGL0B03047g	ILV5	Bifunctional acetohydroxyacid reductoisomerase and mtDNA binding protein; involved in branched-chain amino acid biosynthesis and maintenance of wild-type mitochondrial DNA; found in mitochondrial nucleoids	Ketol-acid reducto-isomerase; mass spectrometry data indicates this gene is likely to be protein-coding
310	6	6	6	6	Q6FKB6	CAGL0L12870g	TMA19	Protein that associates with ribosomes; homolog of translationally controlled tumor protein; green fluorescent protein (GFP)-fusion protein localizes to the cytoplasm and relocates to the mitochondrial outer surface upon oxidative stress	Protein of unknown function
311	14	26	13	34	Q6FN33	CAGL0K03135g	RPS20	Protein component of the small (40S) ribosomal subunit; overproduction suppresses mutations affecting RNA polymerase III-dependent transcription; has similarity to E. coli S10 and rat S20 ribosomal proteins	Ortholog(s) have role in maturation of SSU-rRNA from tricistronic rRNA transcript (SSU-rRNA, 5.8S rRNA, LSU-rRNA) and cytosolic small ribosomal subunit, hyphal cell wall, yeast-form cell wall localization
312	5	6	5	6	Q6FNU0	CAGL0J09086g	RPL35B	Protein component of the large (60S) ribosomal subunit, identical to Rpl35Ap and has similarity to rat L35 ribosomal protein	Ortholog(s) have role in maturation of LSU-rRNA from tricistronic rRNA transcript (SSU-rRNA, 5.8S rRNA, LSU-rRNA) and cytosolic large ribosomal subunit, preribosome, large subunit precursor localization
313	3	4	7	8	Q6FRL9	CAGL0H07535g	CDC28	Catalytic subunit of the main cell cycle cyclin-dependent kinase (CDK); alternately associates with G1 cyclins (CLNs) and G2/M cyclins (CLBs) which direct the CDK to specific substrates	Ortholog(s) have RNA polymerase II complex binding, cyclin-dependent protein serine/threonine kinase activity, histone binding activity
314	12	12	12	12	Q6FWT4	CAGL0C03047g	SPT16	Subunit of the heterodimeric FACT complex (Spt16p-Pob3p), which associates with chromatin via interaction with Nhp6Ap and Nhp6Bp, and reorganizes nucleosomes to facilitate access to DNA by RNA and DNA polymerases	Ortholog(s) have role in DNA replication-independent nucleosome organization, chromatin remodeling and FACT complex localization
315	5	5	6	7	Q6FX60	CAGL0B00550g	APA1	Diadenosine 5',5''-P1,P4-tetraphosphate phosphorylase I (AP4A phosphorylase), involved in catabolism of bis(5'-nucleosidyl) tetraphosphates; has similarity to Apa2p	Ortholog(s) have bis(5'-nucleosyl)-tetraphosphatase activity, sulfate adenylyltransferase (ADP) activity and role in nucleoside catabolic process, nucleotide biosynthetic process
316	5	5	7	7	Q6FXV8	CAGL0A00209g	STT3	Phosphatidylinositol-4-kinase that functions in the Pkc1p protein kinase pathway; required for normal vacuole morphology, cell wall integrity, and actin cytoskeleton organization	Ortholog(s) have dolichyl-diphosphooligosaccharide-protein glycotransferase activity, role in protein N-linked glycosylation and oligosaccharyltransferase complex, plasma membrane localization
317	7	14	7	11	Q6FJ95	CAGL0M08118g	RPL17A	Protein component of the large (60S) ribosomal subunit, nearly identical to Rpl17Bp and has similarity to E. coli L22 and rat L17 ribosomal proteins; copurifies with the Dam1 complex (aka DASH complex)	Ortholog(s) have structural constituent of ribosome activity and role in cleavage in ITS2 between 5.8S rRNA and LSU-rRNA of tricistronic rRNA transcript (SSU-rRNA, 5.8S rRNA, LSU-rRNA), cytoplasmic translation
318	21	28	20	22	Q6FTM3	CAGL0G01364g	GRS1	Cytoplasmic and mitochondrial glycyl-tRNA synthase that ligates glycine to the cognate anticodon bearing tRNA; transcription termination factor that may interact with the 3'-end of pre-mRNA to promote 3'-end formation	Ortholog(s) have glycine-tRNA ligase activity, role in glycyl-tRNA aminoacylation and mitochondrion localization
319	35	36	28	28	Q6FPI1	CAGL0J03652g	CDC60	Cytosolic leucyl tRNA synthetase, ligates leucine to the appropriate tRNA	Has domain(s) with predicted ATP binding, aminoacyl-tRNA editing activity, aminoacyl-tRNA ligase activity, leucine-tRNA ligase activity and role in leucyl-tRNA aminoacylation, tRNA aminoacylation for protein translation
320	5	5	8	8	Q6FL51	CAGL0L06160g	COX4	Subunit IV of cytochrome c oxidase, the terminal member of the mitochondrial inner membrane electron transport chain; precursor N-terminal 25 residues are cleaved during mitochondrial import; phosphorylated; spermidine enhances translation	Ortholog(s) have cytochrome-c oxidase activity, zinc ion binding activity and role in mitochondrial electron transport, cytochrome c to oxygen
321	8	8	5	5	Q6FNN0	CAGL0J10406g	ARC1	Protein that binds tRNA and methionyl- and glutamyl-tRNA synthetases (Mes1p and Gus1p), delivering tRNA to them, stimulating catalysis, and ensuring their localization to the cytoplasm; also binds quadruplex nucleic acids	Ortholog(s) have enzyme activator activity, phosphatidylinositol-3,5-bisphosphate binding, phosphatidylinositol-3-phosphate binding, tRNA binding activity
322	5	5	6	8	Q6FNN1	CAGL0J10384g	RPL28	Ribosomal protein of the large (60S) ribosomal subunit, has similarity to E. coli L15 and rat L27a ribosomal proteins; may have peptidyl transferase activity; can mutate to cycloheximide resistance	Ortholog(s) have RNA binding activity and cytosolic large ribosomal subunit, nucleus localization
323	4	5	8	8	Q6FY16	CAGL0A01804g	HXT1	Low-affinity glucose transporter of the major facilitator superfamily, expression is induced by Hxk2p in the presence of glucose and repressed by Rgt1p when glucose is limiting	Ortholog(s) have fructose transmembrane transporter activity, pentose transmembrane transporter activity, role in glucose transmembrane transport, mannose transmembrane transport and plasma membrane localization
324	13	32	15	24	Q6FJH3	CAGL0H05643g	RPS6A	Protein component of the small (40S) ribosomal subunit; identical to Rps6Bp and has similarity to rat S6 ribosomal protein	Ortholog(s) have structural constituent of ribosome activity and role in maturation of SSU-rRNA from tricistronic rRNA transcript (SSU-rRNA, 5.8S rRNA, LSU-rRNA)
325	6	8	6	6	Q6FPK4	CAGL0J03124g	ARG5,6	Protein that is processed in the mitochondrion to yield acetylglutamate kinase and N-acetyl-gamma-glutamyl-phosphate reductase, which catalyze the 2nd and 3rd steps in arginine biosynthesis; enzymes form a complex with Arg2p	Ortholog(s) have N-acetyl-gamma-glutamyl-phosphate reductase activity, acetylglutamate kinase activity, role in arginine biosynthetic process, regulation of transcription, DNA-templated and mitochondrial matrix localization
326	20	21	17	21	Q6FY94	CAGL0A04015g	NOP56	Essential evolutionarily-conserved nucleolar protein component of the box C/D snoRNP complexes that direct 2'-O-methylation of pre-rRNA during its maturation; overexpression causes spindle orientation defects	Ortholog(s) have role in rRNA processing and box C/D snoRNP complex, small-subunit processome localization
327	10	12	13	17	Q6FUC4	CAGL0F04565g	COR1	Core subunit of the ubiquinol-cytochrome c reductase complex (bc1 complex), which is a component of the mitochondrial inner membrane electron transport chain	Ortholog(s) have ubiquinol-cytochrome-c reductase activity, role in aerobic respiration and mitochondrial respiratory chain complex III localization
328	7	7	8	8	Q6FND0	CAGL0K00913g	ADE3	Cytoplasmic trifunctional enzyme C1-tetrahydrofolate synthase, involved in single carbon metabolism and required for biosynthesis of purines, thymidylate, methionine, and histidine; null mutation causes auxotrophy for adenine and histidine	Ortholog(s) have formate-tetrahydrofolate ligase activity, methenyltetrahydrofolate cyclohydrolase activity, methylenetetrahydrofolate dehydrogenase (NADP+) activity, single-stranded DNA binding activity
329	8	8	7	7	Q6FP31	CAGL0J07062g	CAR1	Arginase, responsible for arginine degradation, expression responds to both induction by arginine and nitrogen catabolite repression; disruption enhances freeze tolerance	Ortholog(s) have arginase activity, manganese ion binding, ornithine carbamoyltransferase inhibitor activity, zinc ion binding activity
330	8	8	7	7	Q6FU26	CAGL0F06897g	YIR035C	Putative cytoplasmic protein of unknown function	Putative protein with alcohol dehydrogenase domain; gene is downregulated in azole-resistant strain
331	7	9	6	6	Q6FY78	CAGL0A03388g	RPL15A	Protein component of the large (60S) ribosomal subunit, nearly identical to Rpl15Bp and has similarity to rat L15 ribosomal protein; binds to 5.8 S rRNA	Ortholog(s) have RNA binding, structural constituent of ribosome activity, role in cytoplasmic translation and cytosolic large ribosomal subunit localization
332	14	14	16	17	Q6FKB3	CAGL0L12936g	TOM71	Mitochondrial outer membrane protein with similarity to Tom70p; probable minor component of the TOM (translocase of outer membrane) complex responsible for recognition and import of mitochondrially directed proteins	Ortholog(s) have role in protein targeting to mitochondrion and integral component of mitochondrial outer membrane localization
333	17	18	13	13	Q6FV21	CAGL0E05390g	ALA1	Cytoplasmic and mitochondrial alanyl-tRNA synthetase, required for protein synthesis; point mutation (cdc64-1 allele) causes cell cycle arrest at G1; lethality of null mutation is functionally complemented by human homolog	Ortholog(s) have alanine-tRNA ligase activity, role in alanyl-tRNA aminoacylation and mitochondrion localization
334	28	32	31	31	Q6FTD7	CAGL0G03311g	ILS1	Cytoplasmic isoleucine-tRNA synthetase, target of the G1-specific inhibitor reveromycin A	Has domain(s) with predicted ATP binding, aminoacyl-tRNA editing activity, aminoacyl-tRNA ligase activity, isoleucine-tRNA ligase activity and role in isoleucyl-tRNA aminoacylation, tRNA aminoacylation for protein translation
335	6	6	9	10	O42819	CAGL0F02123g	SEC4	Rab family GTPase essential for vesicle-mediated exocytic secretion and autophagy; associates with the exocyst component Sec15p and may regulate polarized delivery of transport vesicles to the exocyst at the plasma membrane	Ortholog(s) have GTP binding, GTPase activity
336	51	63	40	49	Q6FLU9	CAGL0L00495g	HSC82	Cytoplasmic chaperone of the Hsp90 family, redundant in function and nearly identical with Hsp82p, and together they are essential; expressed constitutively at 10-fold higher basal levels than HSP82 and induced 2-3 fold by heat shock	Putative heat shock protein
337	74	183	73	158	O93796	CAGL0B03487g	YEF3	Gamma subunit of translational elongation factor eEF1B, stimulates the binding of aminoacyl-tRNA (AA-tRNA) to ribosomes by releasing eEF1A (Tef1p/Tef2p) from the ribosomal complex; contains two ABC cassettes; binds and hydrolyzes ATP	Translation elongation factor eEF3
338	16	18	13	15	Q6FMK1	CAGL0K07414g	RPL20A	Protein component of the large (60S) ribosomal subunit, nearly identical to Rpl20Bp and has similarity to rat L18a ribosomal protein	Ortholog(s) have cytosolic large ribosomal subunit localization
339	17	27	15	23	Q9Y725	CAGL0D01034g	PSA1	GDP-mannose pyrophosphorylase (mannose-1-phosphate guanyltransferase), synthesizes GDP-mannose from GTP and mannose-1-phosphate in cell wall biosynthesis; required for normal cell wall structure	GDP-mannose pyrophosphorylase involved in the synthesis of GDP-mannose for protein glycosylation
340	6	7	9	10	Q6FQD0	CAGL0I07227g	IDH2	Subunit of mitochondrial NAD(+)-dependent isocitrate dehydrogenase, which catalyzes the oxidation of isocitrate to alpha-ketoglutarate in the TCA cycle; phosphorylated	Putative isocitrate dehydrogenase
341	8	8	9	9	Q6FSJ2	CAGL0G10153g	QCR7	Subunit 7 of the ubiquinol cytochrome-c reductase complex, which is a component of the mitochondrial inner membrane electron transport chain; oriented facing the mitochondrial matrix; N-terminus appears to play a role in complex assembly	Ortholog(s) have mitochondrion localization
342	17	18	13	17	Q6FWY0	CAGL0C02035g	DUG1	Cys-Gly metallo-di-peptidase; forms a complex with Dug2p and Dug3p to degrade glutathione (GSH) and other peptides containing a gamma-glu-X bond in an alternative pathway to GSH degradation by gamma-glutamyl transpeptidase (Ecm38p)	Ortholog(s) have metallodipeptidase activity, omega peptidase activity, role in glutathione catabolic process and cytoplasm, fungal biofilm matrix localization
343	16	30	17	23	Q6FUW0	CAGL0F00231g	MIR1	Mitochondrial phosphate carrier, imports inorganic phosphate into mitochondria; functionally redundant with Pic2p but more abundant than Pic2p under normal conditions; phosphorylated	Ortholog(s) have inorganic phosphate transmembrane transporter activity, role in phosphate ion transmembrane transport and integral component of mitochondrial inner membrane, plasma membrane localization
344	16	20	16	16	Q6FL17	CAGL0L06908g	SUB2	Translation initiation factor eIF1; component of a complex involved in recognition of the initiator codon; modulates translation accuracy at the initiation phase	Ortholog(s) have ATP-dependent RNA helicase activity, RNA binding activity
345	8	9	9	9	Q6FNP8	CAGL0J10032g	NOP2	Probable RNA m(5)C methyltransferase, essential for processing and maturation of 27S pre-rRNA and large ribosomal subunit biogenesis; localized to the nucleolus; constituent of 66S pre-ribosomal particles	Ortholog(s) have rRNA (cytosine-C5-)-methyltransferase activity and role in assembly of large subunit precursor of preribosome, maturation of LSU-rRNA from tricistronic rRNA transcript (SSU-rRNA, 5.8S rRNA, LSU-rRNA), rRNA base methylation
346	7	8	9	10	Q6FYA5	CAGL0A03278g	RPL19A	Protein component of the large (60S) ribosomal subunit, nearly identical to Rpl19Bp and has similarity to rat L19 ribosomal protein; rpl19a and rpl19b single null mutations result in slow growth, while the double null mutation is lethal	Has domain(s) with predicted structural constituent of ribosome activity, role in translation and ribosome localization
347	9	9	10	10	Q6FTA9	CAGL0G03971g	FRA1	Protein involved in negative regulation of transcription of iron regulon; forms an iron independent complex with Fra2p, Grx3p, and Grx4p; cytosolic; mutant fails to repress transcription of iron regulon and is defective in spore formation	Ortholog(s) have role in negative regulation of transcription from RNA polymerase II promoter in response to iron and cytosol localization
348	9	9	10	11	Q6FJH6	CAGL0M06237g	EHT1	Acyl-coenzymeA:ethanol O-acyltransferase that plays a minor role in medium-chain fatty acid ethyl ester biosynthesis; possesses short-chain esterase activity; localizes to lipid particles and the mitochondrial outer membrane	Ortholog(s) have alcohol O-butanoyltransferase activity, short-chain carboxylesterase activity, role in medium-chain fatty acid biosynthetic process, medium-chain fatty acid catabolic process and lipid droplet localization
349	8	9	9	12	Q6FJ02	CAGL0M10241g	RPL14A	N-terminally acetylated protein component of the large (60S) ribosomal subunit, nearly identical to Rpl14Bp and has similarity to rat L14 ribosomal protein; rpl14a csh5 double null mutant exhibits synthetic slow growth	Ortholog(s) have RNA binding activity, role in macroautophagy and cytosolic large ribosomal subunit localization
350	10	10	11	11	Q6FTN6	CAGL0G01078g	RPL26A	Protein component of the large (60S) ribosomal subunit, nearly identical to Rpl26Bp and has similarity to E. coli L24 and rat L26 ribosomal proteins; binds to 5.8S rRNA	Ortholog(s) have RNA binding, structural constituent of ribosome activity, role in cytoplasmic translation and cytosolic large ribosomal subunit localization
351	28	31	29	33	Q6FVZ9	CAGL0D04114g	NCP1	NADP-cytochrome P450 reductase; involved in ergosterol biosynthesis; associated and coordinately regulated with Erg11p	Ortholog(s) have NADPH-hemoprotein reductase activity, electron transfer activity and role in cellular response to drug, ergosterol biosynthetic process
352	15	15	26	28	Q6FNU4	CAGL0J08998g	SEC31	Component of the Sec13p-Sec31p complex of the COPII vesicle coat, required for vesicle formation in ER to Golgi transport; mutant has increased aneuploidy tolerance	Ortholog(s) have structural molecule activity, role in COPII-coated vesicle budding, intracellular protein transport, nuclear envelope organization and COPII vesicle coat localization
353	26	79	28	72	Q6FNJ4	CAGL0J11220g	RPS3	Protein component of the small (40S) ribosomal subunit, has apurinic/apyrimidinic (AP) endonuclease activity; essential for viability; has similarity to E. coli S3 and rat S3 ribosomal proteins	Ortholog(s) have DNA-(apurinic or apyrimidinic site) endonuclease activity, protein kinase A catalytic subunit binding, structural constituent of ribosome activity
354	26	29	12	15	Q6FNF6	CAGL0K00319g	UBA1	Ubiquitin activating enzyme (E1), involved in ubiquitin-mediated protein degradation and essential for viability	Ortholog(s) have ATP binding, magnesium ion binding, ubiquitin activating enzyme activity, role in protein ubiquitination and cytoplasm, nucleus localization
355	11	11	10	11	Q6FQT2	CAGL0I03762g	CCT4	Subunit of the cytosolic chaperonin Cct ring complex, related to Tcp1p, required for the assembly of actin and tubulins in vivo	Ortholog(s) have unfolded protein binding activity, role in protein folding and chaperonin-containing T-complex localization
356	18	19	23	25	Q6FWD3	CAGL0D01078g	SFB2	Component of the Sec23p-Sfb2p heterodimer of the COPII vesicle coat, required for cargo selection during vesicle formation in ER to Golgi transport; homologous to Sec24p and Sfb3p	Ortholog(s) have role in cargo loading into COPII-coated vesicle and COPII vesicle coat, endoplasmic reticulum exit site localization
357	42	45	43	45	Q6FJB0	CAGL0M07722g	CLU1	eIF3 component of unknown function; deletion causes defects in mitochondrial organization but not in growth or translation initiation, can rescue cytokinesis and mitochondrial organization defects of the Dictyostelium cluA- mutant	Ortholog(s) have role in cytoplasmic translational initiation and cytoplasmic stress granule, eukaryotic translation initiation factor 3 complex localization
358	11	11	12	12	Q6FMU6	CAGL0K05093g	YME1	Catalytic subunit of the mitochondrial inner membrane i-AAA protease complex, which is responsible for degradation of unfolded or misfolded mitochondrial gene products; mutation causes an elevated rate of mitochondrial turnover	Ortholog(s) have ATP-dependent peptidase activity
359	15	16	7	8	Q6FNS8	CAGL0J09350g	CDC48	ATPase involved in ubiquitin-mediated protein degradation; Cdc48p-Npl4p-Ufd1p complex participates in ER-associated degradation (ERAD) while Cdc48p-Npl4p-Vms1p complex participates in mitochondria-associated degradation (MAD); along with Npl4-Ufd1 complex, important for maintaining the cell wall integrity during heat stress to allow G1 progression	Putative microsomal protein of CDC48/PAS1/SEC18 family of ATPases
360	16	21	17	28	Q6FTC5	CAGL0G03575g	RPL23B	Protein component of the large (60S) ribosomal subunit, identical to Rpl23Ap and has similarity to E. coli L14 and rat L23 ribosomal proteins	Has domain(s) with predicted structural constituent of ribosome activity, role in translation and ribosome localization; evidence for a extended second exon by 2 amino acids
361	11	12	13	13	Q6FPN3	CAGL0J02442g	TIM44	Essential component of the Translocase of the Inner Mitochondrial membrane (TIM23 complex); tethers the import motor and regulatory factors (PAM complex) to the translocation channel (Tim23p-Tim17p core complex)	Ortholog(s) have chaperone binding, protein binding, bridging activity, role in protein import into mitochondrial matrix and PAM complex, Tim23 associated import motor, plasma membrane localization
362	21	23	25	28	Q6FIS4	CAGL0M12144g	FUN12	GTPase, required for general translation initiation by promoting Met-tRNAiMet binding to ribosomes and ribosomal subunit joining; homolog of bacterial IF2	Ortholog(s) have GTP binding, GTPase activity, ribosome binding, translation initiation factor activity, translation initiation factor binding activity
363	36	48	44	55	Q6FTX6	CAGL0F08041g	PFK1	Alpha subunit of heterooctameric phosphofructokinase involved in glycolysis, indispensable for anaerobic growth, activated by fructose-2,6-bisphosphate and AMP, mutation inhibits glucose induction of cell cycle-related genes	Putative phosphofructokinase, alpha subunit; increased protein abundance in azole resistant strain
364	11	12	11	14	Q6FJT0	CAGL0M03861g	RPL25	Primary rRNA-binding ribosomal protein component of the large (60S) ribosomal subunit, has similarity to E. coli L23 and rat L23a ribosomal proteins; binds to 25S rRNA via a conserved C-terminal motif	Has domain(s) with predicted nucleotide binding, structural constituent of ribosome activity, role in translation and ribosome localization
365	14	15	12	12	Q6FLW9	CAGL0K12848g	SEC53	Phosphomannomutase, involved in synthesis of GDP-mannose and dolichol-phosphate-mannose; required for folding and glycosylation of secretory proteins in the ER lumen	Putative phosphomannomutase; protein differentially expressed in azole resistant strain
366	10	15	10	12	Q9P974	CAGL0E01463g	CDC33	Cytoplasmic mRNA cap binding protein and translation initiation factor eIF4E; the eIF4E-cap complex is responsible for mediating cap-dependent mRNA translation via interactions with translation initiation factor eIF4G (Tif4631p or Tif4632p)	Translation initiation factor eIF4E; protein abundance decreased in ace2 mutant cells
367	13	13	14	15	Q6FIJ0	CAGL0M14025g	YMR315W	Protein with NADP(H) oxidoreductase activity; transcription is regulated by Stb5p in response to NADPH depletion induced by diamide; promoter contains a putative Stb5p binding site	Has domain(s) with predicted oxidoreductase activity and role in oxidation-reduction process
368	26	30	28	30	Q6FRK3	CAGL0H07887g	ADE5,7	Bifunctional enzyme of the 'de novo' purine nucleotide biosynthetic pathway, contains aminoimidazole ribotide synthetase and glycinamide ribotide synthetase activities	Ortholog(s) have phosphoribosylamine-glycine ligase activity, phosphoribosylformylglycinamidine cyclo-ligase activity
369	13	30	13	31	Q6FUJ6	CAGL0F02937g	RPL12B	Protein component of the large (60S) ribosomal subunit, nearly identical to Rpl12Ap; rpl12a rpl12b double mutant exhibits slow growth and slow translation; has similarity to E. coli L11 and rat L12 ribosomal proteins	Ortholog(s) have role in ribosomal large subunit assembly and cytosolic large ribosomal subunit localization
370	14	16	12	16	Q6FKH8	CAGL0L11462g	RPL6A	N-terminally acetylated protein component of the large (60S) ribosomal subunit, has similarity to Rpl6Bp and to rat L6 ribosomal protein; binds to 5.8S rRNA	Ortholog(s) have RNA binding, structural constituent of ribosome activity, role in cytoplasmic translation, ribosomal large subunit assembly and cytosolic large ribosomal subunit localization
371	16	16	22	22	Q6FIW9	CAGL0M11154g	MAK21	Constituent of 66S pre-ribosomal particles, required for large (60S) ribosomal subunit biogenesis; involved in nuclear export of pre-ribosomes; required for maintenance of dsRNA virus; homolog of human CAATT-binding protein	Protein of unknown function
372	18	20	17	19	Q6FLX0	CAGL0K12826g	RPL10	Protein component of the large (60S) ribosomal subunit, responsible for joining the 40S and 60S subunits; regulates translation initiation; has similarity to rat L10 ribosomal protein and to members of the QM gene family	Has domain(s) with predicted structural constituent of ribosome activity, role in translation and ribosome localization
373	37	184	41	209	Q6FMI3	CAGL0D01188g	TEF1	Translational elongation factor EF-1 alpha; also encoded by TEF2; functions in the binding reaction of aminoacyl-tRNA (AA-tRNA) to ribosomes; may also have a role in tRNA re-export from the nucleus	Translation elongation factor eEF1 alpha-A chain
374	17	23	19	23	Q6FKL8	CAGL0L10560g	SSZ1	Highly conserved zinc metalloprotease that functions in two steps of a-factor maturation, C-terminal CAAX proteolysis and the first step of N-terminal proteolytic processing; contains multiple transmembrane spans	Protein with a predicted role in pleiotropic drug resistance
375	27	31	24	24	Q6FMA6	CAGL0K09614g	KRE33	Essential protein, required for biogenesis of the small ribosomal subunit; heterozygous mutant shows haploinsufficiency in K1 killer toxin resistance	Ortholog(s) have rRNA cytidine N-acetyltransferase activity and role in rRNA acetylation involved in maturation of SSU-rRNA
376	26	27	26	30	Q6FY05	CAGL0A02090g	YHR020W	Protein of unknown function that may interact with ribosomes, based on co-purification experiments; has similarity to proline-tRNA ligase; YHR020W is an essential gene	Ortholog(s) have proline-tRNA ligase activity and role in prolyl-tRNA aminoacylation
377	27	32	24	27	Q6FXN6	CAGL0B04345g	OLA1	P-loop ATPase with similarity to human OLA1 and bacterial YchF; identified as specifically interacting with the proteasome; protein levels are induced by hydrogen peroxide	Has domain(s) with predicted GTP binding activity
378	3	3	4	4	F2Z665	CAGL0C04048g	MNT3	Alpha-1,3-mannosyltransferase, adds the fourth and fifth alpha-1,3-linked mannose residues to O-linked glycans during protein O-glycosylation	Has domain(s) with predicted transferase activity, transferring glycosyl groups activity and role in protein glycosylation
379	14	15	15	16	P53989	CAGL0D04290g	YKL091C	Putative homolog of Sec14p, which is a phosphatidylinositol/phosphatidylcholine transfer protein involved in lipid metabolism; localizes to the nucleus; contains a CRAL/TRIO domain and binds several lipids in a large-scale study	Ortholog(s) have phosphatidylcholine binding, phosphatidylinositol binding activity and nucleus localization
380	3	3	2	2	Q6FIJ1	CAGL0M14003g	PRE5	Alpha 6 subunit of the 20S proteasome	Ortholog(s) have role in proteasomal ubiquitin-independent protein catabolic process, proteasome-mediated ubiquitin-dependent protein catabolic process
381	15	15	8	8	Q6FIP2	CAGL0M12859g	RPN2	Subunit of the 26S proteasome, substrate of the N-acetyltransferase Nat1p	Ortholog(s) have endopeptidase activity, protein binding, bridging activity and role in proteasome assembly, ubiquitin-dependent protein catabolic process
382	2	3	3	3	Q6FIT3	CAGL0M11946g	ERV46	Protein localized to COPII-coated vesicles, forms a complex with Erv41p; involved in the membrane fusion stage of transport	Ortholog(s) have role in ER to Golgi vesicle-mediated transport and COPII-coated ER to Golgi transport vesicle, integral component of Golgi membrane, integral component of endoplasmic reticulum membrane localization
383	7	7	3	3	Q6FIU2	CAGL0M11748g	HOG1	Mitogen-activated protein kinase involved in osmoregulation; acts via three independent osmosensors; mitophagy-specific regulator; mediates the recruitment and activation of RNA Pol II at Hot1p-dependent promoters; localization regulated by Ptp2p and Ptp3p	Ortholog(s) have SAP kinase activity, calmodulin binding, chromatin binding activity
384	2	2	4	4	Q6FJG9	CAGL0M06391g	MBA1	Membrane-associated mitochondrial ribosome receptor; forms a complex with Mdm38p that may facilitate recruitment of mRNA-specific translational activators to ribosomes; possible role in protein export from the matrix to inner membrane	Ortholog(s) have ribosome binding activity
385	5	6	3	3	Q6FJU3	CAGL0M03575g	RFC3	Subunit of heteropentameric Replication factor C (RF-C), which is a DNA binding protein and ATPase that acts as a clamp loader of the proliferating cell nuclear antigen (PCNA) processivity factor for DNA polymerases delta and epsilon	Ortholog(s) have ATPase activity, DNA clamp loader activity and role in UV-damage excision repair, leading strand elongation, sister chromatid cohesion
386	2	2	4	4	Q6FK20	CAGL0M01826g	ECM33	GPI-anchored protein of unknown function, has a possible role in apical bud growth; GPI-anchoring on the plasma membrane crucial to function; phosphorylated in mitochondria; similar to Sps2p and Pst1p	Ecm33-family protein with a predicted role in cell wall biogenesis and organization; predicted GPI-anchor
387	4	5	5	5	Q6FK28	CAGL0M01650g	RVS167	Actin-associated protein with roles in endocytosis and exocytosis; interacts with Rvs161p to regulate actin cytoskeleton, endocytosis, and viability following starvation or osmotic stress; recruited to bud tips by Gyl1p and Gyp5p during polarized growth; homolog of mammalian amphiphysin	Ortholog(s) have calmodulin binding, cytoskeletal protein binding, lipid binding activity
388	3	3	2	2	Q6FK92	CAGL0M00176g	BAT2	Cytosolic branched-chain amino acid (BCAA) aminotransferase, preferentially involved in BCAA catabolism; homolog of murine ECA39; highly expressed during stationary phase and repressed during logarithmic phase	Ortholog(s) have L-isoleucine transaminase activity, L-leucine transaminase activity, L-valine transaminase activity
389	4	4	5	5	Q6FKL1	CAGL0L10714g	ERG2	C-8 sterol isomerase, catalyzes the isomerization of the delta-8 double bond to the delta-7 position at an intermediate step in ergosterol biosynthesis	C-8 sterol isomerase
390	7	8	6	6	Q6FKZ9	CAGL0L07304g	GET3	Guanine nucleotide exchange factor for Gpa1p; amplifies G protein signaling; subunit of the GET complex, which is involved in Golgi to ER trafficking and insertion of proteins into the ER membrane; has low-level ATPase activity	Ortholog(s) have ATPase activity, guanyl-nucleotide exchange factor activity, unfolded protein binding activity
391	5	5	8	9	Q6FL22	CAGL0L06798g	MDH3	Peroxisomal malate dehydrogenase, catalyzes interconversion of malate and oxaloacetate; involved in the glyoxylate cycle	Ortholog(s) have L-malate dehydrogenase activity, mRNA binding activity, role in NADH regeneration, fatty acid beta-oxidation and peroxisomal importomer complex, peroxisomal matrix localization
392	16	17	17	19	Q6FL96	CAGL0L05148g	TEF4	Gamma subunit of translational elongation factor eEF1B, stimulates the binding of aminoacyl-tRNA (AA-tRNA) to ribosomes by releasing eEF1A (Tef1p/Tef2p) from the ribosomal complex	Ortholog(s) have guanyl-nucleotide exchange factor activity, role in translational elongation and cytoplasmic stress granule localization
393	5	6	6	8	Q6FLA8	CAGL0L04840g	RPS23A	Ribosomal protein 28 (rp28) of the small (40S) ribosomal subunit, required for translational accuracy; nearly identical to Rps23Bp and similar to E. coli S12 and rat S23 ribosomal proteins; deletion of both RPS23A and RPS23B is lethal	Ortholog(s) have structural constituent of ribosome activity
394	14	14	6	6	Q6FLB1	CAGL0L04774g	SPT6	Transcription elongation factor required for the maintenance of chromatin structure during transcription in order to inhibit transcription from promoters within the coding region	Ortholog(s) have histone binding, nucleosome binding, transcription antitermination factor activity, DNA binding, transcription factor activity, core RNA polymerase II binding activity
395	5	5	4	4	Q6FLC3	CAGL0K06061g	RPS28B	Protein component of the small (40S) ribosomal subunit; nearly identical to Rps28Ap and has similarity to rat S28 ribosomal protein	Ortholog(s) have structural constituent of ribosome activity
396	3	3	4	4	Q6FLF4	CAGL0L03828g	CYB5	Cytochrome b5, involved in the sterol and lipid biosynthesis pathways; acts as an electron donor to support sterol C5-6 desaturation	Ortholog(s) have electron transfer activity, role in ergosterol biosynthetic process and endoplasmic reticulum membrane localization
397	10	10	7	7	Q6FLJ8	CAGL0L02871g	NOC2	Protein that forms a nucleolar complex with Mak21p that binds to 90S and 66S pre-ribosomes, as well as a nuclear complex with Noc3p that binds to 66S pre-ribosomes; both complexes mediate intranuclear transport of ribosomal precursors	Ortholog(s) have role in cellular response to biotic stimulus, cellular response to drug and cellular response to starvation, more
398	2	2	2	2	Q6FMD8	CAGL0K08866g	RPN8	Essential, non-ATPase regulatory subunit of the 26S proteasome; has similarity to the human p40 proteasomal subunit and to another S. cerevisiae regulatory subunit, Rpn11p	Putative non-ATPase regulatory subunit of 26S proteasome; gene is upregulated in azole-resistant strain
399	11	19	9	15	Q6FMW9	CAGL0K04587g	RPS22A	Protein component of the small (40S) ribosomal subunit; nearly identical to Rps22Bp and has similarity to E. coli S8 and rat S15a ribosomal proteins	Has domain(s) with predicted structural constituent of ribosome activity, role in translation and ribosome localization
400	14	15	17	18	Q6FN19	CAGL0K03465g	ILV2	Acetolactate synthase, catalyses the first common step in isoleucine and valine biosynthesis and is the target of several classes of inhibitors, localizes to the mitochondria; expression of the gene is under general amino acid control	Ortholog(s) have acetolactate synthase activity, flavin adenine dinucleotide binding activity, role in isoleucine biosynthetic process, valine biosynthetic process and acetolactate synthase complex, mitochondrion localization
401	3	3	4	4	Q6FN51	CAGL0K02717g	MRP4	Mitochondrial ribosomal protein of the small subunit	Ortholog(s) have structural constituent of ribosome activity and mitochondrial small ribosomal subunit localization
402	5	5	3	3	Q6FNK8	CAGL0J10912g	RRP3	Protein involved in rRNA processing; required for maturation of the 35S primary transcript of pre-rRNA and for cleavage leading to mature 18S rRNA; homologous to eIF-4a, which is a DEAD box RNA-dependent ATPase with helicase activity	Has domain(s) with predicted ATP binding, ATP-dependent helicase activity, helicase activity, nucleic acid binding activity
403	11	13	9	9	Q6FNQ1	CAGL0J09966g	YDJ1	Type I HSP40 co-chaperone involved in regulation of the HSP90 and HSP70 functions; involved in protein translocation across membranes; member of the DnaJ family	Putative mitochondrial and ER import protein; protein abundance increased in ace2 mutant cells
404	7	7	5	5	Q6FNT7	CAGL0J09152g	RDI1	Rho GDP dissociation inhibitor involved in the localization and regulation of Cdc42p and Rho1p	Ortholog(s) have Rho GDP-dissociation inhibitor activity
405	2	2	2	2	Q6FP37	CAGL0J06930g	MRP51	Mitochondrial ribosomal protein of the small subunit; MRP51 exhibits genetic interactions with mutations in the COX2 and COX3 mRNA 5'-untranslated leader sequences	Ortholog(s) have structural constituent of ribosome activity, role in mitochondrial translational initiation and mitochondrial small ribosomal subunit localization
406	3	3	3	3	Q6FP90	CAGL0J05720g	PGA2	Essential protein required for maturation of Gas1p and Pho8p; involved in protein trafficking; GFP-fusion protein localizes to the ER and YFP-fusion protein to the nuclear envelope-ER network; null mutants have a cell separation defect	Ortholog(s) have role in protein transport
407	3	3	5	5	Q6FPB5	CAGL0J05126g	BNA3	Kynurenine aminotransferase, catalyzes formation of kynurenic acid from kynurenine; potential Cdc28p substrate	Ortholog(s) have 2-aminoadipate transaminase activity, kynurenine-oxoglutarate transaminase activity, role in kynurenic acid biosynthetic process and mitochondrion localization
408	2	2	2	2	Q6FPD7	CAGL0J04620g	RPN13	Subunit of the 19S regulatory particle of the 26S proteasome lid; acts as a ubiquitin receptor for the proteasome; null mutants accumulate ubiquitinated Gcn4p and display decreased 26S proteasome stability	Ortholog(s) have ubiquitin binding activity, role in ubiquitin-dependent protein catabolic process and proteasome regulatory particle, lid subcomplex, proteasome storage granule localization
409	3	4	5	5	Q6FPJ3	CAGL0J03366g	GET2	Subunit of the GET complex; involved in insertion of proteins into the ER membrane; required for the retrieval of HDEL proteins from the Golgi to the ER in an ERD2 dependent fashion and for meiotic nuclear division	Ortholog(s) have protein membrane anchor activity, role in protein insertion into ER membrane, retrograde vesicle-mediated transport, Golgi to ER and GET complex localization
410	23	27	25	25	Q6FPK3	CAGL0J03146g	RNR1	Major isoform of the large subunit of ribonucleotide-diphosphate reductase; the RNR complex catalyzes rate-limiting step in dNTP synthesis, regulated by DNA replication and DNA damage checkpoint pathways via localization of small subunits	Ortholog(s) have CDP reductase activity, nucleoside diphosphate kinase activity, nucleotide binding activity
411	3	3	8	8	Q6FPT7	CAGL0J01045g	HCA4	Putative nucleolar DEAD box RNA helicase; high-copy number suppression of a U14 snoRNA processing mutant suggests an involvement in 18S rRNA synthesis	Ortholog(s) have ATP-dependent RNA helicase activity, U3 snoRNA binding, box C/D snoRNA binding activity, role in rRNA processing and small-subunit processome localization
412	2	3	3	4	Q6FPV0	CAGL0J00737g	RPS27B	Protein component of the small (40S) ribosomal subunit; nearly identical to Rps27Ap and has similarity to rat S27 ribosomal protein	Ortholog(s) have structural constituent of ribosome activity
413	5	5	3	3	Q6FPW2	CAGL0J00473g	CIC1	Essential protein that interacts with proteasome components and has a potential role in proteasome substrate specificity; also copurifies with 66S pre-ribosomal particles	Ortholog(s) have proteasome binding, protein binding, bridging activity, role in protein catabolic process and nucleolus, preribosome, large subunit precursor, proteasome complex localization
414	4	4	7	7	Q6FPX8	CAGL0I10967g	BFR1	Component of mRNP complexes associated with polyribosomes; implicated in secretion and nuclear segregation; multicopy suppressor of BFA (Brefeldin A) sensitivity	Ortholog(s) have RNA binding activity and role in intracellular mRNA localization, mRNA metabolic process, meiotic cell cycle, regulation of mitotic nuclear division
415	5	6	5	6	Q6FQD4	CAGL0I07139g	LSC1	Alpha subunit of succinyl-CoA ligase, which is a mitochondrial enzyme of the TCA cycle that catalyzes the nucleotide-dependent conversion of succinyl-CoA to succinate; phosphorylated	Ortholog(s) have succinate-CoA ligase (ADP-forming) activity, role in succinyl-CoA metabolic process and mitochondrial nucleoid localization
416	6	6	3	3	Q6FQP3	CAGL0I04642g	FAT1	Very long chain fatty acyl-CoA synthetase and long chain fatty acid transporter; activates imported fatty acids with a preference for very long lengths (C20-C26); has a separate function in the transport of long chain fatty acids	Ortholog(s) have long-chain fatty acid transporter activity, very long-chain fatty acid-CoA ligase activity and role in long-chain fatty acid import, very long-chain fatty acid metabolic process
417	7	7	13	14	Q6FQR7	CAGL0I04092g	SHE10	Putative glycosylphosphatidylinositol (GPI)-anchored protein of unknown function; overexpression causes growth arrest	Ortholog(s) have role in ascospore wall assembly
418	5	5	9	9	Q6FQT6	CAGL0I03674g	RPN5	Subunit of the COP9 signalosome (CSN) and non-ATPase regulatory subunit of the 26S proteasome lid, similar to mammalian p55 subunit and to another S. cerevisiae regulatory subunit, Rpn7p; Rpn5p is an essential protein	Ortholog(s) have role in positive regulation of mitotic metaphase/anaphase transition, proteasome-mediated ubiquitin-dependent protein catabolic process, protein deneddylation
419	3	3	3	3	Q6FQW4	CAGL0I02970g	ERG24	C-14 sterol reductase, acts in ergosterol biosynthesis; mutants accumulate the abnormal sterol ignosterol (ergosta-8,14 dienol), and are viable under anaerobic growth conditions but inviable on rich medium under aerobic conditions	Ortholog(s) have delta14-sterol reductase activity and role in cellular response to drug, ergosterol biosynthetic process, filamentous growth of a population of unicellular organisms in response to biotic stimulus, pathogenesis
420	3	3	3	3	Q6FQZ9	CAGL0I02156g	YAP1801	Protein involved in clathrin cage assembly; binds Pan1p and clathrin; homologous to Yap1802p, member of the AP180 protein family	Ortholog(s) have role in endocytosis
421	4	5	2	2	Q6FR22	CAGL0I01584g	NUP85	Subunit of the Nup84p subcomplex of the nuclear pore complex (NPC); required for assembly of the subcomplex and also for formation of the nucleocytoplasmic Gsp1p concentration gradient that plays a role in nuclear trafficking; the Nup84 subcomplex has a role in transcription elongation	Ortholog(s) have euchromatin binding, structural constituent of nuclear pore activity
422	2	2	2	2	Q6FRA6	CAGL0H10142g	ARO3	3-deoxy-D-arabino-heptulosonate-7-phosphate (DAHP) synthase, catalyzes the first step in aromatic amino acid biosynthesis and is feedback-inhibited by phenylalanine or high concentration of tyrosine or tryptophan	Putative 2-dehydro-3-deoxyphosphoheptonate aldolase; protein abundance increased in ace2 mutant cells
423	4	4	6	6	Q6FRC1	CAGL0H09768g	FMP52	Protein of unknown function, localized to the mitochondrial outer membrane; induced by treatment with 8-methoxypsoralen and UVA irradiation	Ortholog of S. cerevisiae : FMP52, C. albicans SC5314 : C1_10280C_A, C. dubliniensis CD36 : Cd36_09680, C. parapsilosis CDC317 : CPAR2_804800 and Candida tenuis NRRL Y-1498 : CANTEDRAFT_112522
424	6	6	5	5	Q6FRG3	CAGL0H08800g	YPL225W	Protein of unknown function that may interact with ribosomes, based on co-purification experiments; green fluorescent protein (GFP)-fusion protein localizes to the cytoplasm	Protein of unknown function
425	8	12	8	11	Q6FRY3	CAGL0H04961g	SEC61	Essential subunit of Sec61 complex (Sec61p, Sbh1p, and Sss1p); forms a channel for SRP-dependent protein import and retrograde transport of misfolded proteins out of the ER; with Sec63 complex allows SRP-independent protein import into ER	Ortholog(s) have P-P-bond-hydrolysis-driven protein transmembrane transporter activity, signal sequence binding activity
426	7	7	6	6	Q6FS30	CAGL0H03905g	ILV6	Regulatory subunit of acetolactate synthase, which catalyzes the first step of branched-chain amino acid biosynthesis; enhances activity of the Ilv2p catalytic subunit, localizes to mitochondria	Ortholog(s) have acetolactate synthase activity, enzyme regulator activity, role in branched-chain amino acid biosynthetic process and acetolactate synthase complex, mitochondrial nucleoid localization
427	3	3	3	3	Q6FS34	CAGL0H03817g	NFS1	Cysteine desulfurase involved in iron-sulfur cluster (Fe/S) biogenesis and in thio-modification of mitochondrial and cytoplasmic tRNAs; essential protein located predominantly in mitochondria	Ortholog(s) have role in tRNA wobble position uridine thiolation and mitochondrion localization
428	6	6	13	13	Q6FSE1	CAGL0H01265g	SRP101	Signal recognition particle (SRP) receptor alpha subunit; contain GTPase domains; involved in SRP-dependent protein targeting; interacts with the beta subunit, Srp102p	Ortholog(s) have GTP binding, signal recognition particle binding activity, role in protein targeting to ER and signal recognition particle receptor complex localization
429	9	14	11	18	Q6FSQ2	CAGL0G08734g	RPL9B	Protein component of the large (60S) ribosomal subunit, nearly identical to Rpl9Ap and has similarity to E. coli L6 and rat L9 ribosomal proteins	Has domain(s) with predicted rRNA binding, structural constituent of ribosome activity, role in translation and ribosome localization
430	2	2	2	2	Q6FSS0	CAGL0G08294g	GPN3	Putative protein of unknown function; YLR243W is an essential gene	Ortholog(s) have role in mitotic sister chromatid cohesion, protein import into nucleus
431	16	17	15	17	Q6FSS1	CAGL0G08272g	CCT6	Subunit of the cytosolic chaperonin Cct ring complex, related to Tcp1p, essential protein that is required for the assembly of actin and tubulins in vivo; contains an ATP-binding motif	Ortholog(s) have chaperonin-containing T-complex localization
432	3	3	3	3	Q6FSS2	CAGL0G08250g	MAP1	Methionine aminopeptidase, catalyzes the cotranslational removal of N-terminal methionine from nascent polypeptides; function is partially redundant with that of Map2p	Ortholog(s) have mRNA binding, metalloaminopeptidase activity and role in negative regulation of gene expression, protein initiator methionine removal involved in protein maturation
433	2	2	2	3	Q6FST5	CAGL0G07975g	DBP6	Essential protein involved in ribosome biogenesis; putative ATP-dependent RNA helicase of the DEAD-box protein family	Ortholog(s) have role in maturation of 5.8S rRNA from tricistronic rRNA transcript (SSU-rRNA, 5.8S rRNA, LSU-rRNA), maturation of LSU-rRNA from tricistronic rRNA transcript (SSU-rRNA, 5.8S rRNA, LSU-rRNA)
434	10	12	6	6	Q6FST8	CAGL0G07909g	ARC35	Subunit of the ARP2/3 complex, which is required for the motility and integrity of cortical actin patches; required for cortical localization of calmodulin	Ortholog(s) have structural molecule activity and role in Arp2/3 complex-mediated actin nucleation, cellular response to drug, microtubule cytoskeleton organization, receptor-mediated endocytosis
435	5	6	5	5	Q6FSX4	CAGL0G07106g	APT1	Acyl-protein thioesterase responsible for depalmitoylation of Gpa1p; green fluorescent protein (GFP)-fusion protein localizes to both the cytoplasm and nucleus and is induced in response to the DNA-damaging agent MMS	Putative adenine phosphoribosyltransferase; protein abundance decreased in ace2 mutant cells
436	8	8	6	6	Q6FTB3	CAGL0G03883g	HSP104	Heat shock protein that cooperates with Ydj1p (Hsp40) and Ssa1p (Hsp70) to refold and reactivate previously denatured, aggregated proteins; responsive to stresses including: heat, ethanol, and sodium arsenite; involved in [PSI+] propagation	Ortholog(s) have ADP binding, ATP binding, ATPase activity, coupled, chaperone binding, misfolded protein binding, unfolded protein binding activity
437	2	2	2	2	Q6FTP3	CAGL0G00924g	SGD1	Essential nuclear protein, required for biogenesis of the small ribosomal subunit; has a possible role in the osmoregulatory glycerol response; putative homolog of human NOM1 which is implicated in acute myeloid leukemia	Gene used for molecular typing of C. glabrata strain isolates
438	2	2	2	2	Q6FU93	CAGL0F05269g	CDC42	Small rho-like GTPase, essential for establishment and maintenance of cell polarity; mutants have defects in the organization of actin and septins	Ortholog(s) have GTPase activity
439	1	2	11	13	Q6FUB4	CAGL0F04807g	OM45	Protein of unknown function, major constituent of the mitochondrial outer membrane; located on the outer (cytosolic) face of the outer membrane	Ortholog(s) have role in pathogenesis and cell surface, hyphal cell wall, integral component of mitochondrial outer membrane, plasma membrane localization
440	11	12	9	9	Q6FUP8	CAGL0F01705g	FRS1	Beta subunit of cytoplasmic phenylalanyl-tRNA synthetase, forms a tetramer with Frs2p to generate active enzyme; able to hydrolyze mis-aminoacylated tRNA-Phe, which could contribute to translational quality control	Putative cytosolic phenylalanyl-tRNA synthetase, alpha subunit
441	11	11	12	14	Q6FUU1	CAGL0F00671g	MYO2	One of two type V myosin motors (along with MYO4) involved in actin-based transport of cargos; required for the polarized delivery of secretory vesicles, the vacuole, late Golgi elements, peroxisomes, and the mitotic spindle	Ortholog(s) have actin filament binding, actin-dependent ATPase activity, calmodulin binding, microfilament motor activity
442	13	13	15	16	Q6FVM2	CAGL0E00781g	SUP35	Polypeptide release factor (eRF1) in translation termination; mutant form acts as a recessive omnipotent suppressor; methylated by Mtq2p-Trm112p in ternary complex eRF1-eRF3-GTP; mutation of methylation site confers resistance to zymocin	Ortholog(s) have GTP binding, translation release factor activity and role in cytoplasmic translational termination, nuclear-transcribed mRNA catabolic process, deadenylation-dependent decay
443	7	7	11	12	Q6FVR5	CAGL0D06292g	RPT6	One of six ATPases of the 19S regulatory particle of the 26S proteasome involved in the degradation of ubiquitinated substrates; bound by ubiquitin-protein ligases Ubr1p and Ufd4p; localized mainly to the nucleus throughout the cell cycle	Ortholog(s) have protein domain specific binding activity
444	2	2	3	3	Q6FWM5	CAGL0C04455g	ATP16	Delta subunit of the central stalk of mitochondrial F1F0 ATP synthase, which is a large, evolutionarily conserved enzyme complex required for ATP synthesis; phosphorylated	F1F0-ATPase complex, F1 delta subunit; protein abundance decreased in ace2 mutant cells
445	2	2	2	2	Q6FWT3	CAGL0C03069g	CHO1	Phosphatidylserine synthase, functions in phospholipid biosynthesis; catalyzes the reaction CDP-diaclyglycerol + L-serine = CMP + L-1-phosphatidylserine, transcriptionally repressed by myo-inositol and choline	Ortholog(s) have CDP-diacylglycerol-serine O-phosphatidyltransferase activity
446	29	32	26	29	Q6FWW6	CAGL0C02343g	ARB1	ATPase of the ATP-binding cassette (ABC) family involved in 40S and 60S ribosome biogenesis, has similarity to Gcn20p; shuttles from nucleus to cytoplasm, physically interacts with Tif6p, Lsg1p	Ortholog(s) have ATPase activity, uncoupled activity, role in cellular response to drug, ribosomal small subunit export from nucleus and nucleus localization
447	3	3	4	4	Q6FX01	CAGL0C01573g	ARO4	3-deoxy-D-arabino-heptulosonate-7-phosphate (DAHP) synthase, catalyzes the first step in aromatic amino acid biosynthesis and is feedback-inhibited by tyrosine or high concentrations of phenylalanine or tryptophan	Ortholog(s) have 3-deoxy-7-phosphoheptulonate synthase activity and role in aromatic amino acid family biosynthetic process
448	11	11	4	4	Q6FXB0	CAGL0B01375g	CTR9	Component of the Paf1p complex; binds to and modulates the activity of RNA polymerases I and II; required for expression of a subset of genes, including cyclin genes; contains TPR repeats; possibly involved in transcription elongation as a component of the PAF complex	Ortholog(s) have RNA polymerase II C-terminal domain phosphoserine binding, transcription factor activity, RNA polymerase II transcription factor binding, triplex DNA binding activity
449	3	12	5	16	Q6FXW9	CAGL0A00979g	RPL38	Protein component of the large (60S) ribosomal subunit, has similarity to rat L38 ribosomal protein	Ortholog(s) have cytosolic large ribosomal subunit, hyphal cell wall, yeast-form cell wall localization
450	18	24	18	28	Q8TFK8	CAGL0L02915g	DED1	ATP-dependent DEAD (Asp-Glu-Ala-Asp)-box RNA helicase, required for translation initiation of all yeast mRNAs; mutations in human DEAD-box DBY are a frequent cause of male infertility	Ortholog(s) have ATP-dependent RNA helicase activity, RNA strand annealing activity, translation initiation factor activity and role in cytoplasmic translational initiation, spliceosomal complex disassembly
451	3	3	7	8	Q8TG06	CAGL0J11748g	PLB2	Phospholipase B (lysophospholipase) involved in phospholipid metabolism; displays transacylase activity in vitro; overproduction confers resistance to lysophosphatidylcholine	Putative phospholipase B; predicted GPI-anchor
452	32	53	33	52	Q6FIM1	CAGL0M13343g	GND1	6-phosphogluconate dehydrogenase (decarboxylating), catalyzes an NADPH regenerating reaction in the pentose phosphate pathway; required for growth on D-glucono-delta-lactone and adaptation to oxidative stress	6-phosphogluconate dehydrogenase
453	34	44	31	39	Q6FJI3	CAGL0M06083g	SSE2	Subunit of the Ssh1 translocon complex; Sec61p homolog involved in co-translational pathway of protein translocation; not essential	Heat shock protein of HSP70 family
454	15	21	14	20	Q6FQS5	CAGL0I03916g	ARF2	ADP-ribosylation factor, GTPase of the Ras superfamily involved in regulation of coated formation vesicles in intracellular trafficking within the Golgi; functionally interchangeable with Arf1p	Ortholog(s) have GTPase activity, role in cellular response to drug, filamentous growth, macroautophagy and Golgi apparatus, glyoxysome localization
455	41	42	32	32	Q6FJV7	CAGL0M03223g	SCP160	Essential RNA-binding G protein effector of mating response pathway, mainly associated with nuclear envelope and ER, interacts in mRNA-dependent manner with translating ribosomes via multiple KH domains, similar to vertebrate vigilins	Ortholog(s) have G-protein alpha-subunit binding, mRNA binding activity
456	15	18	14	17	Q6FPV6	CAGL0J00605g	RPN1	Non-ATPase base subunit of the 19S regulatory particle of the 26S proteasome; may participate in the recognition of several ligands of the proteasome; contains a leucine-rich repeat (LRR) domain, a site for protein-protein interactions	Ortholog(s) have protein binding, bridging activity, role in proteasome-mediated ubiquitin-dependent protein catabolic process and nuclear periphery, proteasome regulatory particle, base subcomplex, proteasome storage granule localization
457	14	14	14	14	Q6FSQ3	CAGL0G08712g	KGD1	Component of the mitochondrial alpha-ketoglutarate dehydrogenase complex, which catalyzes a key step in the tricarboxylic acid (TCA) cycle, the oxidative decarboxylation of alpha-ketoglutarate to form succinyl-CoA	Ortholog(s) have mitochondrial nucleoid, mitochondrial oxoglutarate dehydrogenase complex localization
458	13	14	12	12	Q6FSI6	CAGL0H00242g	SEC23		Has domain(s) with predicted zinc ion binding activity, role in ER to Golgi vesicle-mediated transport, intracellular protein transport and COPII vesicle coat localization
459	6	12	6	14	Q6FXS5	CAGL0A04521g	RPS8A	Protein component of the small (40S) ribosomal subunit; identical to Rps8Bp and has similarity to rat S8 ribosomal protein	Ortholog(s) have structural constituent of ribosome activity, role in maturation of SSU-rRNA from tricistronic rRNA transcript (SSU-rRNA, 5.8S rRNA, LSU-rRNA) and cytosolic small ribosomal subunit localization
460	13	13	12	12	Q6FIS5	CAGL0M12122g	RBG1	Member of the DRG family of GTP-binding proteins; associates with translating ribosomes; interacts with Tma46p, Ygr250cp, Gir2p and Yap1p via two-hybrid	Ortholog(s) have GTP binding activity, role in cytoplasmic translation, filamentous growth, positive regulation of cellular response to amino acid starvation and cytoplasmic stress granule, polysomal ribosome, polysome localization
461	11	11	12	13	Q6FVQ4	CAGL0D06556g	DPS1	Aspartyl-tRNA synthetase, primarily cytoplasmic; homodimeric enzyme that catalyzes the specific aspartylation of tRNA(Asp); class II aminoacyl tRNA synthetase; binding to its own mRNA may confer autoregulation	Ortholog(s) have RNA binding, aspartate-tRNA ligase activity, role in aspartyl-tRNA aminoacylation and cytoplasm, nucleus localization
462	29	34	32	36	Q6FK21	CAGL0M01804g	RPG1	eIF3a subunit of the core complex of translation initiation factor 3 (eIF3), essential for translation; part of a Prt1p-Rpg1p-Nip1p subcomplex that stimulates binding of mRNA and tRNA(i)Met to ribosomes; involved in translation reinitiation	Ortholog(s) have translation initiation factor activity and role in cellular response to drug, translation reinitiation
463	69	73	83	90	Q6FUY8	CAGL0E06138g	FAS2	Alpha subunit of fatty acid synthetase, which catalyzes the synthesis of long-chain saturated fatty acids; contains the acyl-carrier protein domain and beta-ketoacyl reductase, beta-ketoacyl synthase and self-pantetheinylation activities	Ortholog(s) have fatty acid synthase activity, role in palmitic acid biosynthetic process, response to pH and fatty acid synthase complex, glyoxysome localization
464	6	10	6	13	Q6FTH4	CAGL0G02475g	RPL40B	Fusion protein, identical to Rpl40Ap, that is cleaved to yield ubiquitin and a ribosomal protein of the large (60S) ribosomal subunit with similarity to rat L40; ubiquitin may facilitate assembly of the ribosomal protein into ribosomes	Ortholog(s) have role in protein ubiquitination, ribosomal large subunit assembly, ribosomal large subunit export from nucleus and cytosolic large ribosomal subunit localization
465	32	34	31	32	Q6FIJ6	CAGL0M13893g	NIP1	eIF3c subunit of the eukaryotic translation initiation factor 3 (eIF3), involved in the assembly of preinitiation complex and start codon selection	Ortholog(s) have translation initiation factor activity, translation initiation factor binding activity and role in cellular response to drug, translational initiation
466	49	145	47	130	Q6FIS9	CAGL0M12034g	CDC19	Pyruvate kinase, functions as a homotetramer in glycolysis to convert phosphoenolpyruvate to pyruvate, the input for aerobic (TCA cycle) or anaerobic (glucose fermentation) respiration	Pyruvate kinase
467	9	9	12	12	Q6FLE4	CAGL0L04048g	TOM70	Component of the TOM (translocase of outer membrane) complex responsible for recognition and initial import steps for all mitochondrially directed proteins; acts as a receptor for incoming precursor proteins	Ortholog(s) have mitochondrion targeting sequence binding, protein transmembrane transporter activity and role in protein import into mitochondrial inner membrane, protein import into mitochondrial matrix
468	9	11	9	10	Q6FND5	CAGL0K00803g	TRX1	Cytoplasmic thioredoxin isoenzyme of the thioredoxin system which protects cells against oxidative and reductive stress, forms LMA1 complex with Pbi2p, acts as a cofactor for Tsa1p, required for ER-Golgi transport and vacuole inheritance	Protein described as thioredoxin involved in oxidative stress response; expression upregulated in biofilm vs planktonic cell culture
469	8	8	13	13	Q6FQP8	CAGL0I04532g	MNN2	Alpha-1,2-mannosyltransferase, responsible for addition of the first alpha-1,2-linked mannose to form the branches on the mannan backbone of oligosaccharides, localizes to an early Golgi compartment	Alpha-1,2-mannosyltransferase, involved in protein mannosylation in Golgi
470	27	53	31	48	Q6FTB5	CAGL0G03795g	SSA2	ATP binding protein involved in protein folding and vacuolar import of proteins; member of heat shock protein 70 (HSP70) family; associated with the chaperonin-containing T-complex; present in the cytoplasm, vacuolar membrane and cell wall; 98% identical with Ssa1p, but subtle differences between the two proteins provide functional specificity with respect to propagation of yeast [URE3] prions an…	Heat shock protein of the HSP70 family
471	9	9	11	11	Q6FXR5	CAGL0A04741g	RET2	Delta subunit of the coatomer complex (COPI), which coats Golgi-derived transport vesicles; involved in retrograde transport between Golgi and ER	Ortholog(s) have role in ER to Golgi vesicle-mediated transport, Golgi inheritance, Golgi localization, retrograde vesicle-mediated transport, Golgi to ER and COPI vesicle coat localization
472	14	14	21	24	Q6FKG4	CAGL0L11792g	PAB1	Poly(A) binding protein, part of the 3'-end RNA-processing complex, mediates interactions between the 5' cap structure and the 3' mRNA poly(A) tail, involved in control of poly(A) tail length, interacts with translation factor eIF-4G	Ortholog(s) have poly(A) binding, promoter-specific chromatin binding, protein kinase A catalytic subunit binding, ribonuclease inhibitor activity
473	86	180	87	199	Q6FYA7	CAGL0A03234g	EFT2	Elongation factor 2 (EF-2), also encoded by EFT1; catalyzes ribosomal translocation during protein synthesis; contains diphthamide, the unique posttranslationally modified histidine residue specifically ADP-ribosylated by diphtheria toxin	Elongation factor 2
474	32	33	33	37	Q6FTN8	CAGL0G01034g	FKS1	Catalytic subunit of 1,3-beta-D-glucan synthase, functionally redundant with alternate catalytic subunit Gsc2p; binds to regulatory subunit Rho1p; involved in cell wall synthesis and maintenance; localizes to sites of cell wall remodeling	Putative 1,3-beta-glucan synthase component; functionally redundant with Fks2p; "hot spot" mutations in FKS1 confer resistance to echinocandins
475	18	19	16	16	Q6FVB8	CAGL0E03157g	CYS4	Cystathionine beta-synthase, catalyzes synthesis of cystathionine from serine and homocysteine, the first committed step in cysteine biosynthesis; responsible for hydrogen sulfide generation; mutations in human ortholog cause homocystinuria	Ortholog(s) have cystathionine beta-synthase activity
476	7	7	9	10	Q6FKD4	CAGL0L12474g	PHO85	Cyclin-dependent kinase, with ten cyclin partners; involved in regulating the cellular response to nutrient levels and environmental conditions and progression through the cell cycle	Ortholog(s) have cyclin-dependent protein serine/threonine kinase activity
477	8	9	6	8	Q6FRB1	CAGL0H10032g	RFS1	Protein of unknown function; member of a flavodoxin-like fold protein family that includes Pst2p and Ycp4p; green fluorescent protein (GFP)-fusion protein localizes to the cytoplasm in a punctate pattern	Ortholog(s) have cytoplasm, membrane raft localization
478	6	7	9	10	Q6FUV7	CAGL0F00297g	HOC1	Alpha-1,6-mannosyltransferase involved in cell wall mannan biosynthesis; subunit of a Golgi-localized complex that also contains Anp1p, Mnn9p, Mnn11p, and Mnn10p; identified as a suppressor of a cell lysis sensitive pkc1-371 allele	Ortholog(s) have alpha-1,6-mannosyltransferase activity and role in cell wall biogenesis, conidiophore development, conidium formation, hyphal growth, response to fungicide, response to oxidative stress, response to salt stress
479	6	7	9	10	Q6FWW1	CAGL0C02453g	YPT31	Rab family GTPase, very similar to Ypt32p; involved in the exocytic pathway; mediates intra-Golgi traffic or the budding of post-Golgi vesicles from the trans-Golgi	Ortholog(s) have GTPase activity
480	23	36	25	47	Q6FK63	CAGL0M00814g	RPS1A	Ribosomal protein 10 (rp10) of the small (40S) subunit; nearly identical to Rps1Bp and has similarity to rat S3a ribosomal protein	Ortholog(s) have role in maturation of SSU-rRNA from tricistronic rRNA transcript (SSU-rRNA, 5.8S rRNA, LSU-rRNA) and extracellular region localization
481	17	17	15	16	Q6FK60	CAGL0M00880g	CAR2	L-ornithine transaminase (OTAse), catalyzes the second step of arginine degradation, expression is dually-regulated by allophanate induction and a specific arginine induction process; not nitrogen catabolite repression sensitive	Putative ornithine aminotransferase; protein abundance increased in ace2 mutant cells
482	21	24	22	25	Q6FM92	CAGL0K09966g	PRT1	eIF3b subunit of the core complex of translation initiation factor 3 (eIF3), essential for translation; part of a subcomplex (Prt1p-Rpg1p-Nip1p) that stimulates binding of mRNA and tRNA(i)Met to ribosomes	Translation initiation factor eIF3 subunit
483	8	8	8	8	Q6FIY6	CAGL0M10615g	YNR021W	Putative protein of unknown function; green fluorescent protein (GFP)-fusion protein localizes to the endoplasmic reticulum; YNR021W is not an essential gene	Ortholog of S. cerevisiae : YNR021W, C. albicans SC5314 : C2_07010W_A, C. dubliniensis CD36 : Cd36_21300, C. parapsilosis CDC317 : CPAR2_406660 and Candida tenuis NRRL Y-1498 : CANTEDRAFT_113637
484	10	10	6	6	Q6FQI9	CAGL0I05874g	GPP1	Constitutively expressed DL-glycerol-3-phosphate phosphatase; also known as glycerol-1-phosphatase; involved in glycerol biosynthesis, induced in response to both anaerobic and osmotic stress; GPP1 has a paralog, GPP2, that arose from the whole genome duplication	Haloacid dehalogenase-like hydrolase
485	8	8	7	8	Q6FXZ0	CAGL0A01540g	RPL30	Protein component of the large (60S) ribosomal subunit, has similarity to rat L30 ribosomal protein; involved in pre-rRNA processing in the nucleolus; autoregulates splicing of its transcript	Ortholog(s) have pre-mRNA 5'-splice site binding, structural constituent of ribosome activity, role in negative regulation of mRNA splicing, via spliceosome, rRNA processing and cytosolic large ribosomal subunit localization
486	6	7	8	8	Q6FIL3	CAGL0M13519g	HAS1	ATP-dependent RNA helicase; localizes to both the nuclear periphery and nucleolus; highly enriched in nuclear pore complex fractions; constituent of 66S pre-ribosomal particles	Ortholog(s) have ATP-dependent RNA helicase activity, RNA binding activity
487	9	9	4	6	Q6FMB0	CAGL0K09526g	RPT3	One of six ATPases of the 19S regulatory particle of the 26S proteasome involved in the degradation of ubiquitinated substrates; substrate of N-acetyltransferase B	Ortholog(s) have role in CENP-A containing chromatin organization and nuclear chromatin, nuclear periphery, proteasome regulatory particle, base subcomplex localization
488	11	11	4	4	Q6FN07	CAGL0K03729g	STO1	Subunit of the oligosaccharyltransferase complex of the ER lumen, which catalyzes asparagine-linked glycosylation of newly synthesized proteins; forms a subcomplex with Ost3p and Ost4p and is directly involved in catalysis	Ortholog(s) have mRNA binding activity
489	6	6	8	9	Q6FUZ9	CAGL0E05896g	SAR1	GTPase, GTP-binding protein of the ARF family, component of COPII coat of vesicles; required for transport vesicle formation during ER to Golgi protein transport	Ortholog(s) have GTP binding, GTPase activity
490	4	4	6	11	Q6FXZ9	CAGL0A01199g	DIP5	Dicarboxylic amino acid permease, mediates high-affinity and high-capacity transport of L-glutamate and L-aspartate; also a transporter for Gln, Asn, Ser, Ala, and Gly	Putative dicarboxylic amino acid permease
491	27	40	26	34	P60009	CAGL0K12694g	ACT1	Actin, structural protein involved in cell polarization, endocytosis, and other cytoskeletal functions	Actin; protein abundance decreased in ace2 mutant cells
492	7	7	6	7	Q6FKP3	CAGL0L09867g	URA6	Uridylate kinase, catalyzes the seventh enzymatic step in the de novo biosynthesis of pyrimidines, converting uridine monophosphate (UMP) into uridine-5'-diphosphate (UDP)	Ortholog(s) have adenylate kinase activity, uridylate kinase activity, role in 'de novo' pyrimidine nucleobase biosynthetic process and mitochondrion, nucleus localization
493	6	6	8	8	Q6FNQ9	CAGL0J09790g	GGC1	Mitochondrial GTP/GDP transporter, essential for mitochondrial genome maintenance; has a role in mitochondrial iron transport; member of the mitochondrial carrier family	Ortholog(s) have guanine nucleotide transmembrane transporter activity and role in cellular iron ion homeostasis, guanine nucleotide transport, mitochondrial genome maintenance, transmembrane transport
494	4	4	8	10	Q6FNW4	CAGL0J08569g	OST3	Gamma subunit of the oligosaccharyltransferase complex of the ER lumen, which catalyzes asparagine-linked glycosylation of newly synthesized proteins; Ost3p is important for N-glycosylation of a subset of proteins	Ortholog(s) have dolichyl-diphosphooligosaccharide-protein glycotransferase activity, peptide disulfide oxidoreductase activity
495	18	23	18	19	Q6FR31	CAGL0I01342g	GLY1	Threonine aldolase, catalyzes the cleavage of L-allo-threonine and L-threonine to glycine; involved in glycine biosynthesis	Has domain(s) with predicted catalytic activity, lyase activity, pyridoxal phosphate binding activity and role in cellular amino acid metabolic process
496	8	9	5	5	Q6FSL4	CAGL0G09669g	GCD7	Beta subunit of the translation initiation factor eIF2B, the guanine-nucleotide exchange factor for eIF2; activity subsequently regulated by phosphorylated eIF2; first identified as a negative regulator of GCN4 expression	Ortholog(s) have guanyl-nucleotide exchange factor activity, translation initiation factor activity, role in cytoplasmic translational initiation and eukaryotic translation initiation factor 2B complex localization
497	13	13	13	15	Q6FSU7	CAGL0G07711g	MIC60	Mitochondrial inner membrane protein involved in formation and molecular structure of crista junctions; impairs oligomerization of F1F0-ATP synthase; null shows altered mitochondrial morphology and abnormal mitochondrial genome maintenance	Ortholog(s) have mitochondrion localization
498	43	72	40	81	Q6FXU5	CAGL0A00495g	PMA1	Plasma membrane H+-ATPase, pumps protons out of the cell; major regulator of cytoplasmic pH and plasma membrane potential; P2-type ATPase; Hsp30p plays a role in Pma1p regulation; interactions with Std1p appear to propagate [GAR+]	Putative plasma membrane proton pump with a predicted role in pH homeostasis
499	20	31	18	21	Q6FNP2	CAGL0J10164g	RPL16B	N-terminally acetylated protein component of the large (60S) ribosomal subunit, binds to 5.8 S rRNA; has similarity to Rpl16Ap, E. coli L13 and rat L13a ribosomal proteins; transcriptionally regulated by Rap1p	Putative ribosomal protein
500	4	7	6	6	Q6FPW4	CAGL0J00429g	COX6	Subunit VI of cytochrome c oxidase, which is the terminal member of the mitochondrial inner membrane electron transport chain; expression is regulated by oxygen levels	Cytochrome c oxidase subunit VI
501	29	43	32	48	Q6FSH4	CAGL0H00506g	ATP2	Beta subunit of the F1 sector of mitochondrial F1F0 ATP synthase, which is a large, evolutionarily conserved enzyme complex required for ATP synthesis; phosphorylated	F1F0-ATPase complex, F1 beta subunit; expression upregulated in biofilm vs planktonic cell culture; protein abundance decreased in ace2 mutant cells
502	15	17	17	22	Q6FWC3	CAGL0D01298g	TKL1	Transketolase, similar to Tkl2p; catalyzes conversion of xylulose-5-phosphate and ribose-5-phosphate to sedoheptulose-7-phosphate and glyceraldehyde-3-phosphate in the pentose phosphate pathway; needed for synthesis of aromatic amino acids	Putative transketolase
503	5	6	6	6	Q6FM69	CAGL0K10494g	UBP6	Ubiquitin-specific protease situated in the base subcomplex of the 26S proteasome, releases free ubiquitin from branched polyubiquitin chains; works in opposition to Hul5p polyubiquitin elongation activity; mutant has aneuploidy tolerance	Ortholog(s) have thiol-dependent ubiquitin-specific protease activity and role in mitochondria-associated ubiquitin-dependent protein catabolic process, negative regulation of proteasomal protein catabolic process, protein deubiquitination
504	9	9	14	15	Q6FQ17	CAGL0I09878g	FAA1	Long chain fatty acyl-CoA synthetase, activates imported fatty acids with a preference for C12:0-C16:0 chain lengths; functions in long chain fatty acid import; accounts for most acyl-CoA synthetase activity; localized to lipid particles	Ortholog(s) have medium-chain fatty acid-CoA ligase activity, myristoyl-CoA ligase activity, oleoyl-CoA ligase activity, palmitoyl-CoA ligase activity
505	5	5	6	7	Q6FQ58	CAGL0I08965g	LSB3	Protein containing a C-terminal SH3 domain; binds Las17p, which is a homolog of human Wiskott-Aldrich Syndrome protein involved in actin patch assembly and actin polymerization	Ortholog(s) have role in actin cortical patch localization
506	7	10	9	14	Q6FQJ6	CAGL0I05720g	TOM40	Component of the TOM (translocase of outer membrane) complex responsible for recognition and initial import steps for all mitochondrially directed proteins; constitutes the core element of the protein conducting pore	Ortholog(s) have mitochondrion targeting sequence binding activity, role in conidium formation, hyphal growth, protein import into mitochondrial outer membrane and mitochondrial outer membrane localization
507	6	6	6	6	Q6FQQ2	CAGL0I04444g	ADE1	N-succinyl-5-aminoimidazole-4-carboxamide ribotide (SAICAR) synthetase, required for 'de novo' purine nucleotide biosynthesis; red pigment accumulates in mutant cells deprived of adenine	Ortholog(s) have phosphoribosylaminoimidazolesuccinocarboxamide synthase activity and role in 'de novo' IMP biosynthetic process, adenine biosynthetic process, fumarate metabolic process
508	3	3	9	9	Q6FVQ9	CAGL0D06446g	STT4	Single-stranded telomeric DNA-binding protein, required for normal telomere length; null mutant lacks N6-threonylcarbamoyl adenosine (t6A) modification in the anticodon loop of ANN-decoding tRNA; member of conserved YrdC/Sua5 family	Ortholog(s) have 1-phosphatidylinositol 4-kinase activity
509	6	7	5	5	Q6FY57	CAGL0A02750g	RPT5	One of six ATPases of the 19S regulatory particle of the 26S proteasome involved in the degradation of ubiquitinated substrates; recruited to the GAL1-10 promoter region upon induction of transcription; similar to human TBP1	Ortholog(s) have proteasome regulatory particle, base subcomplex localization
510	16	17	18	18	Q6FL24	CAGL0L06754g	SUP45	Sphinganine C4-hydroxylase, catalyses the conversion of sphinganine to phytosphingosine in sphingolipid biosyntheis	Ortholog(s) have translation release factor activity, codon specific activity and role in DNA-templated transcription, termination, asexual sporulation resulting in formation of a cellular spore, cytoplasmic translational termination
511	23	25	29	33	Q6FLM4	CAGL0L02299g	VPS1	Dynamin-like GTPase required for vacuolar sorting; also involved in actin cytoskeleton organization, endocytosis, late Golgi-retention of some proteins, regulation of peroxisome biogenesis	Ortholog(s) have GTPase activity
512	10	11	12	12	Q6FPZ9	CAGL0I10472g	PHB1	Subunit of the prohibitin complex (Phb1p-Phb2p), a 1.2 MDa ring-shaped inner mitochondrial membrane chaperone that stabilizes newly synthesized proteins; determinant of replicative life span; involved in mitochondrial segregation	Ortholog(s) have role in inner mitochondrial membrane organization, mitochondrion inheritance, mitochondrion morphogenesis, negative regulation of proteolysis, protein folding, replicative cell aging
513	10	10	12	12	Q6FKC1	CAGL0L12760g	CAM1	Nuclear protein required for transcription of MXR1; binds the MXR1 promoter in the presence of other nuclear factors; binds calcium and phospholipids; has similarity to translational cofactor EF-1 gamma	Ortholog(s) have DNA-binding transcription factor activity, calcium ion binding, core promoter binding, guanyl-nucleotide exchange factor activity, phospholipid binding activity
514	5	6	4	5	Q6FLC6	CAGL0L04444g	GET4	Protein with a role in insertion of tail-anchored proteins into the ER membrane; forms a complex with Mdy2p; highly conserved across species and homologous to human gene C7orf20	Ortholog(s) have role in posttranslational protein targeting to endoplasmic reticulum membrane, protein insertion into ER membrane and TRC complex localization
515	6	6	5	5	Q6FPE0	CAGL0J04554g	AAT2	Cytosolic aspartate aminotransferase involved in nitrogen metabolism; localizes to peroxisomes in oleate-grown cells	Has domain(s) with predicted catalytic activity, pyridoxal phosphate binding, transaminase activity and role in biosynthetic process, cellular amino acid metabolic process
516	7	7	4	4	Q6FUI8	CAGL0F03135g	RPN9	Non-ATPase regulatory subunit of the 26S proteasome, has similarity to putative proteasomal subunits in other species; null mutant is temperature sensitive and exhibits cell cycle and proteasome assembly defects	Ortholog(s) have structural molecule activity, role in proteasome assembly, ubiquitin-dependent protein catabolic process and nucleus, proteasome regulatory particle, lid subcomplex, proteasome storage granule localization
517	11	11	20	21	Q6FMR2	CAGL0K05973g	HSP60	Tetradecameric mitochondrial chaperonin required for ATP-dependent folding of precursor polypeptides and complex assembly; prevents aggregation and mediates protein refolding after heat shock; role in mtDNA transmission; phosphorylated	Heat shock protein 60, mitochondrial precursor; putative chaperonin
518	10	11	10	10	Q6FLT1	CAGL0L00891g	GVP36	BAR domain-containing protein that localizes to both early and late Golgi vesicles; required for adaptation to varying nutrient concentrations, fluid-phase endocytosis, polarization of the actin cytoskeleton, and vacuole biogenesis	Putative Golgi vesicle protein; expression upregulated in biofilm vs planktonic cell culture
519	23	31	24	32	Q6FTT4	CAGL0F09031g	RPS4B	Protein component of the small (40S) ribosomal subunit; identical to Rps4Ap and has similarity to rat S4 ribosomal protein	Ortholog(s) have structural constituent of ribosome activity and cytosolic small ribosomal subunit, extracellular region localization
520	8	10	8	11	Q6FWJ7	CAGL0C05137g	GPD2	NAD-dependent glycerol 3-phosphate dehydrogenase, homolog of Gpd1p, expression is controlled by an oxygen-independent signaling pathway required to regulate metabolism under anoxic conditions; located in cytosol and mitochondria	Putative glycerol 3-phosphate dehydrogenase; protein differentially expressed in azole resistant strain
521	11	11	17	20	Q6FKN8	CAGL0L10021g	DBP5	Cytoplasmic ATP-dependent RNA helicase of the DEAD-box family; involved in mRNA export from the nucleus; involved in translation termination; ATP/ADP cycling is regulated by Gle1p and Nup159p	Ortholog(s) have RNA helicase activity, RNA-dependent ATPase activity, inositol hexakisphosphate binding activity and role in poly(A)+ mRNA export from nucleus, translational termination
522	10	15	10	16	Q6FT65	CAGL0G05027g	RPS13	Protein component of the small (40S) ribosomal subunit; has similarity to E. coli S15 and rat S13 ribosomal proteins	Ortholog(s) have small ribosomal subunit rRNA binding, structural constituent of ribosome activity and role in maturation of SSU-rRNA from tricistronic rRNA transcript (SSU-rRNA, 5.8S rRNA, LSU-rRNA)
523	4	4	5	6	Q6FKS2	CAGL0L09130g	NIC96	Component of the nuclear pore complex, required for nuclear pore formation; forms a subcomplex with Nsp1p, Nup57p, and Nup49p	Ortholog(s) have role in poly(A)+ mRNA export from nucleus, regulation of G2/M transition of mitotic cell cycle and nuclear pore localization
524	5	7	3	3	Q6FMD6	CAGL0K08910g	RPT4	One of six ATPases of the 19S regulatory particle of the 26S proteasome involved in degradation of ubiquitinated substrates; contributes preferentially to ERAD; required for spindle pole body duplication; mainly nuclear localization	Ortholog(s) have protein domain specific binding activity
525	3	4	6	6	Q6FMK0	CAGL0K07436g	YHM2	Carrier protein that exports citrate from and imports oxoglutarate into the mitochondrion, causing net export of NADPH reducing equivalents; also associates with mt nucleoids and has a role in replication and segregation of the mt genome	Ortholog(s) have DNA binding, tricarboxylate secondary active transmembrane transporter activity and role in alpha-ketoglutarate transport, mitochondrial citrate transmembrane transport, mitochondrial genome maintenance
526	9	9	10	11	Q6FN71	CAGL0K02255g	RSP5	E3 ubiquitin ligase of the NEDD4 family; involved in regulating many cellular processes including MVB sorting, heat shock response, transcription, endocytosis, and ribosome stability; human homolog is involved in Liddle syndrome; mutant tolerates aneuploidy	Ortholog(s) have phosphatidylinositol binding, ubiquitin binding, ubiquitin protein ligase activity
527	3	4	3	6	Q6FRG6	CAGL0H08734g	RPL43A	Protein component of the large (60S) ribosomal subunit, identical to Rpl43Bp and has similarity to rat L37a ribosomal protein; null mutation confers a dominant lethal phenotype	Ortholog(s) have cytosolic large ribosomal subunit localization
528	5	5	5	5	Q6FRZ3	CAGL0H04741g	ERV25	Protein that forms a heterotrimeric complex with Erp1, Erp2p, and Emp24, member of the p24 family involved in endoplasmic reticulum to Golgi transport	Ortholog(s) have role in ER to Golgi vesicle-mediated transport and COPII-coated ER to Golgi transport vesicle, plasma membrane localization
529	7	7	13	13	Q6FTQ4	CAGL0G00594g	ERG26	C-3 sterol dehydrogenase, catalyzes the second of three steps required to remove two C-4 methyl groups from an intermediate in ergosterol biosynthesis	Has domain(s) with predicted 3-beta-hydroxy-delta5-steroid dehydrogenase activity and role in oxidation-reduction process, steroid biosynthetic process
530	4	5	5	5	Q6FWA9	CAGL0D01606g	YMC1	Mitochondrial protein, putative inner membrane transporter with a role in oleate metabolism and glutamate biosynthesis; member of the mitochondrial carrier (MCF) family; has similarity with Ymc2p	Ortholog(s) have glycine transmembrane transporter activity, role in glycine import into mitochondrion, heme biosynthetic process and fungal-type vacuole, mitochondrion localization
531	8	8	12	12	Q6FXM6	CAGL0B04565g	KTR1	Alpha-1,2-mannosyltransferase involved in O- and N-linked protein glycosylation; type II membrane protein; member of the KRE2/MNT1 mannosyltransferase family	Ortholog(s) have alpha-1,2-mannosyltransferase activity
532	6	7	3	3	Q6FY49	CAGL0A02926g	VPS74	Protein required for Golgi localization of glycosyltransferases; binds the cytosolic domains of Golgi glycosyltransferases; binding to PtdIns4P required for Golgi targeting and function; tetramer formation required for function	Ortholog(s) have enzyme binding, phosphatidylinositol-4-phosphate binding activity
533	23	42	24	37	Q6FKY1	CAGL0L07722g	PGK1	3-phosphoglycerate kinase, catalyzes transfer of high-energy phosphoryl groups from the acyl phosphate of 1,3-bisphosphoglycerate to ADP to produce ATP; key enzyme in glycolysis and gluconeogenesis	Putative 3-phosphoglycerate kinase; protein differentially expressed in azole resistant strain; protein abundance increased in ace2 mutant cells
534	27	35	26	34	Q6FKK9	CAGL0L10758g	PFK2	6-phosphofructo-2-kinase, inhibited by phosphoenolpyruvate and sn-glycerol 3-phosphate; has negligible fructose-2,6-bisphosphatase activity; transcriptional regulation involves protein kinase A	Putative 6-phosphofructokinase, beta subunit; protein abundance increased in ace2 mutant cells
535	15	15	14	14	Q6FT95	CAGL0G04367g	CCT7	Subunit of the cytosolic chaperonin Cct ring complex, related to Tcp1p, required for the assembly of actin and tubulins in vivo; mutant has increased aneuploidy tolerance	Ortholog(s) have unfolded protein binding activity, role in protein folding and chaperonin-containing T-complex localization
536	13	17	14	21	Q6FSW9	CAGL0G07227g	RPS18B	Protein component of the small (40S) ribosomal subunit; nearly identical to Rps18Ap and has similarity to E. coli S13 and rat S18 ribosomal proteins	Ortholog(s) have role in endonucleolytic cleavage in ITS1 to separate SSU-rRNA from 5.8S rRNA and LSU-rRNA from tricistronic rRNA transcript (SSU-rRNA, 5.8S rRNA, LSU-rRNA), rRNA export from nucleus and extracellular region localization
537	5	7	9	12	Q6FT63	CAGL0G05071g	LCB2	Component of serine palmitoyltransferase, responsible along with Lcb1p for the first committed step in sphingolipid synthesis, which is the condensation of serine with palmitoyl-CoA to form 3-ketosphinganine	Ortholog(s) have serine C-palmitoyltransferase activity, role in cellular response to drug, sphingolipid biosynthetic process and SPOTS complex localization
538	4	4	5	5	F2Z613	CAGL0M13849g	GAS1	Beta-1,3-glucanosyltransferase, required for cell wall assembly and also has a role in transcriptional silencing; localizes to the cell surface via a glycosylphosphatidylinositol (GPI) anchor; also found at the nuclear periphery	Putative glycoside hydrolase of the Gas/Phr family; predicted GPI-anchor
539	15	15	12	12	Q6FMK5	CAGL0K07293g	FAA4	Long chain fatty acyl-CoA synthetase, activates imported fatty acids with a preference for C12:0-C16:0 chain lengths; functions in long chain fatty acid import; important for survival during stationary phase; localized to lipid particles	Ortholog(s) have long-chain fatty acid-CoA ligase activity and role in long-chain fatty acid import, long-chain fatty-acyl-CoA metabolic process, sphingoid long-chain base transport
540	5	6	3	3	Q6FNF2	CAGL0K00407g	EMC3	Member of a transmembrane complex required for efficient folding of proteins in the ER; required for respiratory growth; null mutant displays induction of the unfolded protein response	Ortholog(s) have role in protein folding in endoplasmic reticulum and ER membrane protein complex localization
541	5	5	4	4	Q6FP03	CAGL0J07678g	SUI1	Alpha subunit of the translation initiation factor eIF2, involved in the identification of the start codon; phosphorylation of Ser51 is required for regulation of translation by inhibiting the exchange of GDP for GTP	Ortholog(s) have ribosomal small subunit binding, translation initiation factor activity, translation initiation factor binding activity and role in formation of translation preinitiation complex, maintenance of translational fidelity
542	8	8	10	10	Q6FRW0	CAGL0H05489g	ATP4	Subunit b of the stator stalk of mitochondrial F1F0 ATP synthase, which is a large, evolutionarily conserved enzyme complex required for ATP synthesis; contributes to the oligomerization of the complex; phosphorylated	Ortholog(s) have proton-transporting ATP synthase activity, rotational mechanism, proton-transporting ATPase activity, rotational mechanism activity and role in ATP synthesis coupled proton transport, protein complex oligomerization
543	8	8	9	10	Q6FRZ6	CAGL0H04675g	TIF35	eIF3g subunit of the core complex of translation initiation factor 3 (eIF3), which is essential for translation; stimulates resumption of ribosomal scanning during translation reinitiation	Ortholog(s) have eukaryotic 43S preinitiation complex, eukaryotic translation initiation factor 3 complex, eIF3e, eukaryotic translation initiation factor 3 complex, eIF3m localization
544	3	3	6	6	Q6FS40	CAGL0H03685g	CBF5	Pseudouridine synthase catalytic subunit of box H/ACA small nucleolar ribonucleoprotein particles (snoRNPs), acts on both large and small rRNAs and on snRNA U2; mutations in human ortholog dyskerin cause the disorder dyskeratosis congenita	Ortholog(s) have role in anisotropic cell growth, conidium formation, endocytosis, establishment of cell polarity
545	4	4	5	5	Q6FUI6	CAGL0F03179g	GPI17	Transmembrane protein subunit of the glycosylphosphatidylinositol transamidase complex that adds GPIs to newly synthesized proteins; human PIG-Sp homolog	Ortholog(s) have GPI-anchor transamidase activity, role in attachment of GPI anchor to protein and GPI-anchor transamidase complex, endoplasmic reticulum, integral component of membrane localization
546	6	6	12	12	Q6FWJ5	CAGL0C05181g	PRS5	5-phospho-ribosyl-1(alpha)-pyrophosphate synthetase, synthesizes PRPP, which is required for nucleotide, histidine, and tryptophan biosynthesis; one of five related enzymes, which are active as heteromultimeric complexes	Ortholog(s) have ribose phosphate diphosphokinase activity, role in 5-phosphoribose 1-diphosphate biosynthetic process, cytokinesis, fungal-type cell wall organization and ribose phosphate diphosphokinase complex localization
547	13	19	17	34	Q6FTD8	CAGL0G03289g	SSA4	Heat shock protein that is highly induced upon stress; plays a role in SRP-dependent cotranslational protein-membrane targeting and translocation; member of the HSP70 family; cytoplasmic protein that concentrates in nuclei upon starvation	Heat shock protein of the HSP70 family
548	16	25	13	19	Q6FTF4	CAGL0G02915g	PIL1	Primary component of eisosomes, which are large immobile cell cortex structures associated with endocytosis; null mutants show activation of Pkc1p/Ypk1p stress resistance pathways; detected in phosphorylated state in mitochondria; member of the BAR domain family	Long chain base-responsive inhibitor of protein kinases
549	20	20	23	23	Q6FM46	CAGL0K11088g	SEC26	Essential beta-coat protein of the COPI coatomer, involved in ER-to-Golgi protein trafficking and maintenance of normal ER morphology; shares 43% sequence identity with mammalian beta-coat protein (beta-COP)	Ortholog(s) have role in ER to Golgi vesicle-mediated transport and COPI vesicle coat, plasma membrane localization
550	5	7	9	10	Q6FL03	CAGL0L07216g	PMT1	Protein O-mannosyltransferase, transfers mannose from dolichyl phosphate-D-mannose to protein Ser/Thr residues; 1 of 7 related proteins involved in O-glycosylation which is essential for cell wall rigidity; involved in ER quality control	Ortholog(s) have dolichyl-phosphate-mannose-protein mannosyltransferase activity
551	25	25	25	26	Q6FQT4	CAGL0I03718g	COP1	Alpha subunit of COPI vesicle coatomer complex, which surrounds transport vesicles in the early secretory pathway	Ortholog(s) have ubiquitin binding activity, role in ER to Golgi vesicle-mediated transport, hyphal growth, nuclear division, retrograde vesicle-mediated transport, Golgi to ER and COPI vesicle coat, hyphal tip localization
552	7	7	9	10	Q6FQU5	CAGL0I03476g	DHH1	Cytoplasmic DExD/H-box helicase, stimulates mRNA decapping, coordinates distinct steps in mRNA function and decay, interacts with both the decapping and deadenylase complexes, may have a role in mRNA export and translation	Ortholog(s) have chromatin binding, mRNA binding, translation regulator activity, nucleic acid binding activity
553	10	10	6	7	Q6FVT2	CAGL0D05808g	DNM1	Dynamin-related GTPase required for mitochondrial fission and morphology; assembles on the cytoplasmic face of mitochondrial tubules at sites at which division will occur; also participates in endocytosis and regulating peroxisome abundance	Ortholog(s) have GTPase activity, protein homodimerization activity
554	8	11	10	14	Q6FXY9	CAGL0A01562g	RPL24A	Ribosomal protein L30 of the large (60S) ribosomal subunit, nearly identical to Rpl24Bp and has similarity to rat L24 ribosomal protein; not essential for translation but may be required for normal translation rate	Ortholog(s) have RNA binding activity and cytosolic large ribosomal subunit localization
555	16	16	16	17	Q6FMM6	CAGL0K06787g	PYC2	Pyruvate carboxylase isoform, cytoplasmic enzyme that converts pyruvate to oxaloacetate; highly similar to isoform Pyc1p but differentially regulated; mutations in the human homolog are associated with lactic acidosis	Ortholog(s) have pyruvate carboxylase activity, role in carbon utilization, cellular response to glucose starvation, gluconeogenesis, response to heat and cytosol localization
556	28	36	31	54	Q6FJ33	CAGL0M09581g	ATP1	Alpha subunit of the F1 sector of mitochondrial F1F0 ATP synthase, which is a large, evolutionarily conserved enzyme complex required for ATP synthesis; phosphorylated	F1F0-ATPase complex, F1 alpha subunit
557	23	24	27	33	Q6FSJ3	CAGL0G10131g	QCR2	Subunit 2 of the ubiquinol cytochrome-c reductase complex, which is a component of the mitochondrial inner membrane electron transport chain; phosphorylated; transcription is regulated by Hap1p, Hap2p/Hap3p, and heme	Ortholog(s) have ubiquinol-cytochrome-c reductase activity and role in aerobic respiration, mitochondrial electron transport, ubiquinol to cytochrome c
558	4	4	4	4	Q6FJ26	CAGL0M09713g	YIM1	Protein of unknown function; null mutant displays sensitivity to DNA damaging agents; the authentic, non-tagged protein is detected in highly purified mitochondria in high-throughput studies	Putative protein involved in DNA damage response; gene is upregulated in azole-resistant strain
559	7	16	6	16	Q6FJN5	CAGL0M04873g	RPS10A	Protein component of the small (40S) ribosomal subunit; nearly identical to Rps10Bp and has similarity to rat ribosomal protein S10	Ortholog(s) have role in rRNA export from nucleus and cell surface localization
560	15	17	15	15	Q6FKH6	CAGL0L11506g	HMG1	One of two isozymes of HMG-CoA reductase that catalyzes the conversion of HMG-CoA to mevalonate, which is a rate-limiting step in sterol biosynthesis; localizes to the nuclear envelope; overproduction induces the formation of karmellae	Ortholog(s) have hydroxymethylglutaryl-CoA reductase (NADPH) activity
561	4	4	4	4	Q6FKS8	CAGL0L08976g	SPB4	Putative ATP-dependent RNA helicase, nucleolar protein required for synthesis of 60S ribosomal subunits at a late step in the pathway; sediments with 66S pre-ribosomes in sucrose gradients	Has domain(s) with predicted ATP binding, ATP-dependent helicase activity, helicase activity, nucleic acid binding activity
562	3	3	5	5	Q6FKT6	CAGL0L08800g	RET3	Zeta subunit of the coatomer complex (COPI), which coats Golgi-derived transport vesicles; involved in retrograde transport between Golgi and ER	Ortholog(s) have role in retrograde vesicle-mediated transport, Golgi to ER and COPI vesicle coat localization
563	7	7	8	9	Q6FN42	CAGL0K02937g	TCD1	tRNA threonylcarbamoyladenosine dehydratase; required for the ct6A tRNA base modification, where an adenosine at position 37 is modified to form a cyclized active ester with an oxazolone ring; localized to the mitochondrial outer membrane; TCD1 has a paralog, TCD2, that arose from the whole genome duplication	Ortholog(s) have tRNA threonylcarbamoyladenosine dehydratase activity, role in cyclic threonylcarbamoyladenosine biosynthetic process and mitochondrial outer membrane localization
564	8	8	8	8	Q6FSQ4	CAGL0G08690g	AYR1	NADPH-dependent 1-acyl dihydroxyacetone phosphate reductase found in lipid particles, ER, and mitochondrial outer membrane; involved in phosphatidic acid biosynthesis; required for spore germination; capable of metabolizing steroid hormones	Ortholog(s) have acylglycerone-phosphate reductase activity, triglyceride lipase activity and role in phosphatidic acid biosynthetic process, triglyceride catabolic process
565	4	4	4	4	Q6FWZ5	CAGL0C01705g	GPX2	Phospholipid hydroperoxide glutathione peroxidase induced by glucose starvation that protects cells from phospholipid hydroperoxides and nonphospholipid peroxides during oxidative stress	Putative glutathione peroxidase
566	6	6	10	10	Q6FY23	CAGL0A02629g	GGA1	Golgi-localized protein with homology to gamma-adaptin, interacts with and regulates Arf1p and Arf2p in a GTP-dependent manner in order to facilitate traffic through the late Golgi	Ortholog(s) have ubiquitin binding activity
567	8	8	15	15	Q6FRQ7	CAGL0H06699g	GUT2	Mitochondrial glycerol-3-phosphate dehydrogenase; expression is repressed by both glucose and cAMP and derepressed by non-fermentable carbon sources in a Snf1p, Rsf1p, Hap2/3/4/5 complex dependent manner	Ortholog(s) have glycerol-3-phosphate dehydrogenase (quinone) activity, role in NADH oxidation, glycerol metabolic process, replicative cell aging and integral component of mitochondrial outer membrane, plasma membrane localization
568	5	5	9	10	Q6FPE2	CAGL0J04510g	CDC73	Component of the Paf1p complex; binds to and modulates the activity of RNA polymerases I and II; required for expression of certain genes, modification of some histones, and telomere maintenance; involved in transcription elongation as demonstrated by the G-less-based run-on (GLRO) assay	Ortholog(s) have RNA polymerase II C-terminal domain phosphoserine binding, chromatin binding activity
569	16	19	11	11	Q6FXC4	CAGL0B02035g	SAC6	Fimbrin, actin-bundling protein; cooperates with Scp1p (calponin/transgelin) in the organization and maintenance of the actin cytoskeleton	Ortholog(s) have actin filament binding, protein binding, bridging activity
570	20	26	21	40	Q6FXR3	CAGL0B03685g	YCP4	Protein of unknown function, has sequence and structural similarity to flavodoxins; predicted to be palmitoylated; the authentic, non-tagged protein is detected in highly purified mitochondria in high-throughput studies	Putative flavodoxin
571	10	17	10	12	Q6FR56	CAGL0I00792g	RPS16A	Protein component of the small (40S) ribosomal subunit; identical to Rps16Bp and has similarity to E. coli S9 and rat S16 ribosomal proteins	Ortholog(s) have role in maturation of SSU-rRNA from tricistronic rRNA transcript (SSU-rRNA, 5.8S rRNA, LSU-rRNA)
572	38	42	47	50	Q6FW99	CAGL0D01826g	GCN1	Positive regulator of the Gcn2p kinase activity, forms a complex with Gcn20p; proposed to stimulate Gcn2p activation by an uncharged tRNA	Ortholog(s) have protein kinase activator activity
573	5	5	9	9	Q6FIK2	CAGL0M13761g	YME2	Integral inner mitochondrial membrane protein with a role in maintaining mitochondrial nucleoid structure and number; mutants exhibit an increased rate of mitochondrial DNA escape; shows some sequence similarity to exonucleases	Ortholog(s) have role in mitochondrial genome maintenance and integral component of mitochondrial inner membrane localization
574	2	2	5	5	Q6FJV3	CAGL0M03311g	GTT3	Protein of unknown function with a possible role in glutathione metabolism, as suggested by computational analysis of large-scale protein-protein interaction data; GFP-fusion protein localizes to the nuclear periphery	Ortholog(s) have plasma membrane localization
575	3	3	4	4	Q6FL49	CAGL0L06204g	COX13	Subunit VIa of cytochrome c oxidase, which is the terminal member of the mitochondrial inner membrane electron transport chain; not essential for cytochrome c oxidase activity but may modulate activity in response to ATP	Ortholog(s) have cytochrome-c oxidase activity, enzyme regulator activity, role in aerobic respiration, mitochondrial respiratory chain supercomplex assembly and mitochondrial respiratory chain complex IV, plasma membrane localization
576	3	3	4	4	Q6FLW6	CAGL0K12914g	EMP47	Integral membrane component of endoplasmic reticulum-derived COPII-coated vesicles, which function in ER to Golgi transport	Ortholog(s) have carbohydrate derivative binding activity and role in ER to Golgi vesicle-mediated transport
577	7	7	7	7	Q6FM18	CAGL0K11748g	RPS11A	Protein component of the small (40S) ribosomal subunit; identical to Rps11Bp and has similarity to E. coli S17 and rat S11 ribosomal proteins	Protein component of the small (40S) ribosomal subunit; expression upregulated in biofilm vs planktonic cell culture
578	3	3	4	4	Q6FMB3	CAGL0K09460g	PNO1	Essential nucleolar protein required for pre-18S rRNA processing, interacts with Dim1p, an 18S rRNA dimethyltransferase, and also with Nob1p, which is involved in proteasome biogenesis; contains a KH domain	Putative nucleolar protein required for pre-rRNA processing; gene is downregulated in azole-resistant strain
579	14	15	13	13	Q6FMJ0	CAGL0K07656g	FRS2	Alpha subunit of cytoplasmic phenylalanyl-tRNA synthetase, forms a tetramer with Frs1p to form active enzyme; evolutionarily distant from mitochondrial phenylalanyl-tRNA synthetase based on protein sequence, but substrate binding is similar	Putative cytosolic phenylalanine?tRNA ligase, beta chain
580	2	2	5	5	Q6FMX4	CAGL0K04477g	ERG25	C-4 methyl sterol oxidase, catalyzes the first of three steps required to remove two C-4 methyl groups from an intermediate in ergosterol biosynthesis; mutants accumulate the sterol intermediate 4,4-dimethylzymosterol	Ortholog(s) have C-4 methylsterol oxidase activity, role in ergosterol biosynthetic process and endoplasmic reticulum membrane, plasma membrane localization
581	4	4	10	10	Q6FND3	CAGL0K00847g	CIR1	Mitochondrial protein that interacts with frataxin (Yfh1p); putative ortholog of mammalian electron transfer flavoprotein complex subunit ETF-beta; may have a role in oxidative stress response	Ortholog(s) have mitochondrion localization
582	4	4	3	3	Q6FP73	CAGL0J06094g	RIA1	Cytoplasmic GTPase involved in biogenesis of the 60S ribosome; has similarity to translation elongation factor 2 (Eft1p and Eft2p)	Ortholog(s) have GTPase activity, role in mature ribosome assembly and cytoplasm localization
583	3	3	4	4	Q6FQ98	CAGL0I07975g	BRX1	Nucleolar protein, constituent of 66S pre-ribosomal particles; depletion leads to defects in rRNA processing and a block in the assembly of large ribosomal subunits; possesses a sigma(70)-like RNA-binding motif	Ortholog(s) have 5S rRNA binding, rRNA primary transcript binding activity
584	4	4	3	3	Q6FQM7	CAGL0I04994g	MET6	Cobalamin-independent methionine synthase, involved in methionine biosynthesis and regeneration; requires a minimum of two glutamates on the methyltetrahydrofolate substrate, similar to bacterial metE homologs	5-methyltetrahydropteroyltriglutamate homocysteine methyltransferase; protein abundance increased in ace2 mutant cells
585	4	5	2	2	Q6FT07	CAGL0G06336g	MYO4	One of two type V myosin motors (along with MYO2) involved in actin-based transport of cargos; required for mRNA transport, including ASH1 mRNA, and facilitating the growth and movement of ER tubules into the growing bud along with She3p	Ortholog(s) have actin filament binding, microfilament motor activity, role in endoplasmic reticulum inheritance, intracellular mRNA localization, mating type switching and cellular bud tip, filamentous actin localization
586	2	2	5	5	Q6FUC0	CAGL0F04653g	SEC17	Peripheral membrane protein required for vesicular transport between ER and Golgi, the 'priming' step in homotypic vacuole fusion, and autophagy; stimulates the ATPase activity of Sec18p; has similarity to mammalian alpha-SNAP	Ortholog(s) have ATPase activator activity, soluble NSF attachment protein activity and role in SNARE complex disassembly, autophagy, vacuole fusion, non-autophagic, vesicle fusion with Golgi apparatus
587	3	3	4	4	Q6FUF5	CAGL0F03883g	GAS3	Low abundance, possibly inactive member of the GAS family of GPI-containing proteins; putative 1,3-beta-glucanosyltransferase with similarity to other GAS family members; localizes to the cell wall; mRNA induced during sporulation	Putative glycoside hydrolase of the Gas/Phr family; predicted GPI-anchor
588	6	6	7	8	Q6FVI2	CAGL0E01683g	YGK3	Protein kinase related to mammalian glycogen synthase kinases of the GSK-3 family; GSK-3 homologs (Mck1p, Rim11p, Mrk1p, Ygk3p) are involved in control of Msn2p-dependent transcription of stress responsive genes and in protein degradation	Ortholog(s) have protein serine/threonine kinase activity and role in cellular response to heat, cellular response to salt stress, protein phosphorylation, proteolysis
589	4	4	3	3	Q6FYB2	CAGL0A03117g	YRA1	RNA binding protein required for export of poly(A)+ mRNA from the nucleus; proposed to couple mRNA export with 3' end processing via its interactions with Mex67p and Pcf11p; functionally redundant with Yra2p, another REF family member	Ortholog(s) have ATP-dependent RNA helicase inhibitor activity, RNA binding activity
590	8	8	5	5	Q6FK77	CAGL0M00506g	NMD5	Karyopherin, a carrier protein involved in nuclear import of proteins; importin beta homolog	Ortholog(s) have protein transporter activity, role in protein import into nucleus and cytoplasm, nucleus localization
591	5	5	6	8	Q6FQ78	CAGL0I08459g	RHO1	GTP-binding protein of the rho subfamily of Ras-like proteins, involved in establishment of cell polarity; regulates protein kinase C (Pkc1p) and the cell wall synthesizing enzyme 1,3-beta-glucan synthase (Fks1p and Gsc2p)	Ortholog(s) have G-protein beta-subunit binding, GTP binding, GTPase activity
592	20	20	17	18	Q6FIN6	CAGL0M12991g	THS1	Threonyl-tRNA synthetase, essential cytoplasmic protein	Ortholog(s) have threonine-tRNA ligase activity, role in threonyl-tRNA aminoacylation and cytoplasm localization
593	8	9	8	10	Q6FSK3	CAGL0G09911g	SEC23	GTPase-activating protein, stimulates the GTPase activity of Sar1p; component of the Sec23p-Sec24p heterodimer of the COPII vesicle coat, involved in ER to Golgi transport	Ortholog(s) have GTPase activator activity, role in macroautophagy, regulation of COPII vesicle coating and COPII vesicle coat localization
594	7	8	16	17	Q6FQP1	CAGL0I04686g	ATP3	Gamma subunit of the F1 sector of mitochondrial F1F0 ATP synthase, which is a large, evolutionarily conserved enzyme complex required for ATP synthesis	Ortholog(s) have ATPase activity, proton-transporting ATP synthase activity, rotational mechanism, proton-transporting ATPase activity, rotational mechanism activity and role in ATP synthesis coupled proton transport
595	19	19	18	18	Q6FS54	CAGL0H03377g	DBP3	Putative ATP-dependent RNA helicase of the DEAD-box family involved in ribosomal biogenesis	Ortholog(s) have ATP-dependent RNA helicase activity and role in endonucleolytic cleavage in ITS1 upstream of 5.8S rRNA from tricistronic rRNA transcript (SSU-rRNA, 5.8S rRNA, LSU-rRNA)
596	22	24	29	30	Q6FJU5	CAGL0M03531g	SEC21	Gamma subunit of coatomer, a heptameric protein complex that together with Arf1p forms the COPI coat; involved in ER to Golgi transport of selective cargo	Ortholog(s) have role in ER to Golgi vesicle-mediated transport, retrograde vesicle-mediated transport, Golgi to ER and COPI vesicle coat, endosome localization
597	6	8	8	10	Q6FKM5	CAGL0L10406g	CYT1	Cytochrome c1, component of the mitochondrial respiratory chain; expression is regulated by the heme-activated, glucose-repressed Hap2p/3p/4p/5p CCAAT-binding complex	Ortholog(s) have electron transporter, transferring electrons within CoQH2-cytochrome c reductase complex activity and role in mitochondrial electron transport, ubiquinol to cytochrome c
598	4	4	2	2	Q6FLM5	CAGL0L02277g	PAP1	Amino acid permease involved in the uptake of cysteine, leucine, isoleucine and valine	Ortholog(s) have RNA binding, polynucleotide adenylyltransferase activity
599	5	5	7	7	Q6FMH6	CAGL0K07986g	SRP54	Signal recognition particle (SRP) subunit (homolog of mammalian SRP54); contains the signal sequence-binding activity of SRP, interacts with the SRP RNA, and mediates binding of SRP to signal receptor; contains GTPase domain	Ortholog(s) have 7S RNA binding, GTPase activity, role in SRP-dependent cotranslational protein targeting to membrane, translocation and signal recognition particle, endoplasmic reticulum targeting localization
600	3	3	3	3	Q6FMH7	CAGL0K07964g	SUA7	Component of the TREX complex required for nuclear mRNA export; member of the DEAD-box RNA helicase superfamily and is involved in early and late steps of spliceosome assembly; homolog of the human splicing factor hUAP56	Ortholog(s) have RNA polymerase II complex recruiting activity, RNA polymerase II general transcription initiation factor activity and RNA polymerase II transcription factor activity, more
601	3	3	3	3	Q6FMR0	CAGL0K06017g	YPT6	Rab family GTPase, Ras-like GTP binding protein involved in the secretory pathway, required for fusion of endosome-derived vesicles with the late Golgi, maturation of the vacuolar carboxypeptidase Y; has similarity to the human GTPase, Rab6	Ortholog(s) have GTP binding, GTPase activity
602	5	5	6	7	Q6FP57	CAGL0J06468g	TSL1	Rho GTPase activating protein (RhoGAP) involved in the control of cytoskeleton organization and cellular morphogenesis; required for bud emergence	Ortholog(s) have alpha,alpha-trehalose-phosphate synthase (UDP-forming) activity, enzyme regulator activity, trehalose-phosphatase activity and role in trehalose biosynthetic process
603	13	13	5	5	Q6FP97	CAGL0J05566g	MKT1	Protein that forms a complex with Pbp1p that may mediate posttranscriptional regulation of HO; involved in propagation of M2 dsRNA satellite of L-A virus; allelic variation affects mitochondrial genome stability, drug resistance, and more	Ortholog(s) have role in cellular response to DNA damage stimulus, interspecies interaction between organisms and P-body, cytoplasmic stress granule, nuclear periphery, polysome localization
604	4	4	2	2	Q6FPP1	CAGL0J02266g	TMA20	Protein of unknown function that associates with ribosomes and has a putative RNA binding domain; interacts with Tma22p; null mutant exhibits translation defects; has homology to human oncogene MCT-1	Has domain(s) with predicted RNA binding activity
605	9	9	8	9	Q6FSV8	CAGL0G07469g	SEC63	Essential subunit of Sec63 complex (Sec63p, Sec62p, Sec66p and Sec72p); with Sec61 complex, Kar2p/BiP and Lhs1p forms a channel competent for SRP-dependent and post-translational SRP-independent protein targeting and import into the ER	Ortholog(s) have cell cortex, nuclear envelope localization
606	2	2	4	4	Q6FTX2	CAGL0F08129g	SDA1	Highly conserved nuclear protein required for actin cytoskeleton organization and passage through Start, plays a critical role in G1 events, binds Nap1p, also involved in 60S ribosome biogenesis	Ortholog(s) have role in actin cytoskeleton organization, ribosomal large subunit biogenesis, ribosomal large subunit export from nucleus, traversing start control point of mitotic cell cycle and nucleus localization
607	2	2	4	4	Q6FU12	CAGL0F07249g	TAF6	Transaldolase, enzyme in the non-oxidative pentose phosphate pathway; converts sedoheptulose 7-phosphate and glyceraldehyde 3-phosphate to erythrose 4-phosphate and fructose 6-phosphate	Ortholog(s) have RNA polymerase II activating transcription factor binding, chromatin binding, protein-containing complex scaffold activity
608	18	24	21	36	Q6FUE0	CAGL0F04213g	PET9	Major ADP/ATP carrier of the mitochondrial inner membrane, exchanges cytosolic ADP for mitochondrially synthesized ATP; also imports heme and ATP; phosphorylated; required for viability in many lab strains that carry a sal1 mutation	Ortholog(s) have ATP:ADP antiporter activity
609	9	9	9	9	Q6FUU8	CAGL0F00517g	ARP3	Essential component of the Arp2/3 complex, which is a highly conserved actin nucleation center required for the motility and integrity of actin patches; involved in endocytosis and membrane growth and polarity	Ortholog(s) have ATP binding activity
610	2	2	4	4	Q6FW55	CAGL0D02838g	RIX7	Putative ATPase of the AAA family, required for export of pre-ribosomal large subunits from the nucleus; distributed between the nucleolus, nucleoplasm, and nuclear periphery depending on growth conditions	Ortholog(s) have role in hyphal growth, ribosomal large subunit biogenesis, ribosomal large subunit export from nucleus, single-species biofilm formation on inanimate substrate
611	8	9	7	9	Q6FXE4	CAGL0B02585g	RTN1	ER membrane protein that interacts with Sey1p to maintain ER morphology; interacts with exocyst subunit Sec6p, with Yip3p, and with Sbh1p; null mutant has an altered ER morphology; member of the RTNLA (reticulon-like A) subfamily	Ortholog(s) have role in ER-dependent peroxisome organization, endoplasmic reticulum inheritance, endoplasmic reticulum tubular network maintenance, nuclear pore complex assembly, response to endoplasmic reticulum stress
612	14	14	15	16	Q9HGZ6	CAGL0M07095g	ERG9	Farnesyl-diphosphate farnesyl transferase (squalene synthase), joins two farnesyl pyrophosphate moieties to form squalene in the sterol biosynthesis pathway	Squalene synthase (farnesyl-diphosphate farnesyl transferase); catalyzes the first step in sterol biosynthesis
613	53	55	58	58	Q6FL72	CAGL0L05676g	URA2	Bifunctional carbamoylphosphate synthetase (CPSase)-aspartate transcarbamylase (ATCase), catalyzes the first two enzymatic steps in the de novo biosynthesis of pyrimidines; both activities are subject to feedback inhibition by UTP	Ortholog(s) have GMP synthase (glutamine-hydrolyzing) activity, aspartate carbamoyltransferase activity, carbamoyl-phosphate synthase (glutamine-hydrolyzing) activity
614	25	31	23	27	Q6FRX5	CAGL0H05137g	ALD6	Cytosolic aldehyde dehydrogenase, activated by Mg2+ and utilizes NADP+ as the preferred coenzyme; required for conversion of acetaldehyde to acetate; constitutively expressed; locates to the mitochondrial outer surface upon oxidative stress	Ortholog(s) have aldehyde dehydrogenase [NAD(P)+] activity, role in NADPH regeneration, acetate biosynthetic process, response to salt stress and cytosol, mitochondrion localization
615	10	12	10	11	Q6FN96	CAGL0K01683g	GPD1	NAD-dependent glycerol-3-phosphate dehydrogenase, key enzyme of glycerol synthesis, essential for growth under osmotic stress; expression regulated by high-osmolarity glycerol response pathway; homolog of Gpd2p	Putative cytoplasmic glycerol-3-phosphate dehydrogenase (NAD+); protein abundance increased in ace2 mutant cells
616	7	7	10	10	Q6FUM8	CAGL0F02145g	VTC2	Subunit of the vacuolar transporter chaperone (VTC) complex involved in membrane trafficking, vacuolar polyphosphate accumulation, microautophagy and non-autophagic vacuolar fusion	Ortholog(s) have calmodulin binding activity and role in lysosomal microautophagy, polyphosphate metabolic process, protein localization, vacuolar transport, vacuole fusion, non-autophagic
617	8	9	8	8	Q6FXH8	CAGL0B02794g	ADE13	Adenylosuccinate lyase, catalyzes two steps in the 'de novo' purine nucleotide biosynthetic pathway; expression is repressed by adenine and activated by Bas1p and Pho2p; mutations in human ortholog ADSL cause adenylosuccinase deficiency	Ortholog(s) have (S)-2-(5-amino-1-(5-phospho-D-ribosyl)imidazole-4-carboxamido)succinate AMP-lyase (fumarate-forming) activity, N6-(1,2-dicarboxyethyl)AMP AMP-lyase (fumarate-forming) activity
618	8	8	13	14	Q6FKQ0	CAGL0L09713g	ATP7	Subunit d of the stator stalk of mitochondrial F1F0 ATP synthase, which is a large, evolutionarily conserved enzyme complex required for ATP synthesis	F1F0-ATPase complex, FO D subunit
619	12	12	10	10	Q6FRF7	CAGL0H08932g	SEC27	Essential beta'-coat protein of the COPI coatomer, involved in ER-to-Golgi and Golgi-to-ER transport; contains WD40 domains that mediate cargo selective interactions; 45% sequence identity to mammalian beta'-COP	Ortholog(s) have ubiquitin binding activity
620	10	10	12	12	Q6FTL1	CAGL0G01672g	RPN7	Essential, non-ATPase regulatory subunit of the 26S proteasome, similar to another S. cerevisiae regulatory subunit, Rpn5p, as well as to mammalian proteasome subunits	Ortholog(s) have structural molecule activity, role in positive regulation of mitotic metaphase/anaphase transition and nucleus, proteasome regulatory particle, lid subcomplex localization
621	4	4	7	7	Q6FV89	CAGL0E03872g	GOS1	v-SNARE protein involved in Golgi transport, homolog of the mammalian protein GOS-28/GS28	Ortholog(s) have SNAP receptor activity, role in Golgi vesicle transport, vesicle fusion and Golgi medial cisterna, SNARE complex localization
622	4	4	7	7	Q6FVX7	CAGL0D04730g	YLH47	Mitochondrial inner membrane protein exposed to the mitochondrial matrix, associates with mitochondrial ribosomes, NOT required for respiratory growth; homolog of human Letm1, a protein implicated in Wolf-Hirschhorn syndrome	Ortholog(s) have role in potassium ion transport, protein insertion into mitochondrial membrane, proton transmembrane transport and mitochondrial inner membrane, plasma membrane localization
623	3	3	6	8	Q6FX91	CAGL0B00792g	SRO9	Cytoplasmic RNA-binding protein that associates with translating ribosomes; involved in heme regulation of Hap1p as a component of the HMC complex, also involved in the organization of actin filaments; contains a La motif	Ortholog(s) have RNA binding activity, role in cytoplasmic translation and cytoplasmic stress granule, polysome localization
624	6	6	9	10	Q6FMN0	CAGL0K06699g	SDS24	One of two S. cerevisiae homologs (Sds23p and Sds24p) of the S. pombe Sds23 protein, which is implicated in APC/cyclosome regulation; involved in cell separation during budding; may play an indirect role in fluid-phase endocytosis	Ortholog(s) have protein serine/threonine phosphatase inhibitor activity
625	8	8	12	13	Q6FSD5	CAGL0H01397g	ATP5	Subunit 5 of the stator stalk of mitochondrial F1F0 ATP synthase, which is an evolutionarily conserved enzyme complex required for ATP synthesis; homologous to bovine subunit OSCP (oligomycin sensitivity-conferring protein); phosphorylated	Ortholog(s) have proton-transporting ATP synthase activity, rotational mechanism activity, role in ATP synthesis coupled proton transport and mitochondrial proton-transporting ATP synthase, stator stalk localization
626	11	15	15	21	Q6FUX8	CAGL0E06358g	GPM1	Tetrameric phosphoglycerate mutase, mediates the conversion of 3-phosphoglycerate to 2-phosphoglycerate during glycolysis and the reverse reaction during gluconeogenesis	Putative tetrameric phosphoglycerate mutase; expression downregulated in biofilm vs planktonic cell culture
627	2	2	3	3	O74208	CAGL0F02717g	PDR15	Plasma membrane ATP binding cassette (ABC) transporter, multidrug transporter and general stress response factor implicated in cellular detoxification; regulated by Pdr1p, Pdr3p and Pdr8p; promoter contains a PDR responsive element	Multidrug transporter, predicted plasma membrane ATP-binding cassette (ABC) transporter; regulated by Pdr1p; involved in fluconazole resistance
628	2	3	2	2	Q6FIT2	CAGL0M11968g	CDC24	Guanine nucleotide exchange factor (GEF or GDP-release factor) for Cdc42p; required for polarity establishment and maintenance, and mutants have morphological defects in bud formation and shmooing	Ortholog(s) have Rho guanyl-nucleotide exchange factor activity
629	5	5	5	5	Q6FJI1	CAGL0M06127g	SEC66	Non-essential subunit of Sec63 complex (Sec63p, Sec62p, Sec66p and Sec72p); with Sec61 complex, Kar2p/BiP and Lhs1p forms a channel competent for SRP-dependent and post-translational SRP-independent protein targeting and import into the ER	Ortholog(s) have protein transporter activity, role in filamentous growth, posttranslational protein targeting to membrane, translocation and Sec62/Sec63 complex localization
630	5	7	8	8	Q6FKF1	CAGL0L12078g	PDA1	E1 alpha subunit of the pyruvate dehydrogenase (PDH) complex, catalyzes the direct oxidative decarboxylation of pyruvate to acetyl-CoA; phosphorylated; regulated by glucose	Ortholog(s) have pyruvate dehydrogenase (acetyl-transferring) activity and role in acetyl-CoA biosynthetic process from pyruvate, carbon utilization, pseudohyphal growth, pyruvate catabolic process
631	3	4	5	6	Q6FLR3	CAGL0L01331g	ANP1	Subunit of the alpha-1,6 mannosyltransferase complex; type II membrane protein; has a role in retention of glycosyltransferases in the Golgi; involved in osmotic sensitivity and resistance to aminonitrophenyl propanediol	Alpha-1,6-mannosyltransferase with a role in protein N-linked glycosylation in Golgi
632	5	5	5	5	Q6FMB9	CAGL0K09328g	THR4	Threonine synthase, conserved protein that catalyzes formation of threonine from O-phosphohomoserine; expression is regulated by the GCN4-mediated general amino acid control pathway	Threonine synthase
633	5	6	7	9	Q6FMK2	CAGL0K07392g	ZRC1	Vacuolar membrane zinc transporter, transports zinc from the cytosol into the vacuole for storage; also has a role in resistance to zinc shock resulting from a sudden influx of zinc into the cytoplasm	Ortholog(s) have zinc ion transmembrane transporter activity, role in cellular zinc ion homeostasis, detoxification of zinc ion, filamentous growth and fungal-type vacuole localization
634	2	3	2	2	Q6FT31	CAGL0G05786g	SHR3	Endoplasmic reticulum packaging chaperone, required for incorporation of amino acid permeases into COPII coated vesicles for transport to the cell surface	Ortholog(s) have unfolded protein binding activity
635	2	2	3	3	Q6FTB6	CAGL0G03773g	POM33	Transmembrane nucleoporin involved in nuclear pore complex (NPC) distribution, assembly or stabilization; highly conserved across species, orthologous to human TMEM33 and paralogous to Per33p	Ortholog(s) have role in endoplasmic reticulum tubular network membrane organization, nuclear envelope organization, nuclear pore distribution, nuclear pore organization, spindle pole body localization to nuclear envelope
636	3	3	2	2	Q6FU34	CAGL0F06721g	SEC11	18kDa catalytic subunit of the Signal Peptidase Complex (SPC; Spc1p, Spc2p, Spc3p, and Sec11p) which cleaves the signal sequence of proteins targeted to the endoplasmic reticulum	Ortholog(s) have peptidase activity, role in protein targeting to ER, signal peptide processing and signal peptidase complex localization
637	2	2	3	3	Q6FWX1	CAGL0C02233g	MXR1	Methionine-S-sulfoxide reductase, involved in the response to oxidative stress; protects iron-sulfur clusters from oxidative inactivation along with MXR2; involved in the regulation of lifespan	Ortholog(s) have L-methionine-(S)-S-oxide reductase activity, peptide-methionine (S)-S-oxide reductase activity, role in L-methionine salvage from methionine sulphoxide, cellular response to oxidative stress and cytoplasm localization
638	6	6	8	8	Q6FJZ0	CAGL0M02497g	RPL33A	N-terminally acetylated ribosomal protein L37 of the large (60S) ribosomal subunit, nearly identical to Rpl33Bp and has similarity to rat L35a; rpl33a null mutant exhibits slow growth while rpl33a rpl33b double null mutant is inviable	Ortholog(s) have structural constituent of ribosome activity, role in cytoplasmic translation and cytosolic large ribosomal subunit localization
639	25	28	30	46	Q6FW50	CAGL0D02948g	KAR2	ATPase involved in protein import into the ER, also acts as a chaperone to mediate protein folding in the ER and may play a role in ER export of soluble proteins; regulates the unfolded protein response via interaction with Ire1p	Protein with a predicted role in nuclear fusion
640	11	11	12	12	Q6FM70	CAGL0K10472g	GCN20	Positive regulator of the Gcn2p kinase activity, forms a complex with Gcn1p; proposed to stimulate Gcn2p activation by an uncharged tRNA	Ortholog(s) have role in regulation of translational elongation and cytosolic ribosome localization
641	8	8	9	10	B4UMY0	CAGL0C01325g	COX5B	Subunit Vb of cytochrome c oxidase, which is the terminal member of the mitochondrial inner membrane electron transport chain; predominantly expressed during anaerobic growth while its isoform Va (Cox5Ap) is expressed during aerobic growth	Ortholog(s) have cytochrome-c oxidase activity, nitrite reductase (NO-forming) activity, role in mitochondrial electron transport, cytochrome c to oxygen and mitochondrial respiratory chain complex IV localization
642	4	4	4	5	Q6FL82	CAGL0L05456g	PHO86	Endoplasmic reticulum (ER) resident protein required for ER exit of the high-affinity phosphate transporter Pho84p, specifically required for packaging of Pho84p into COPII vesicles	Ortholog(s) have unfolded protein binding activity, role in ER to Golgi vesicle-mediated transport, protein folding, regulation of phosphate transport and endoplasmic reticulum localization
643	13	17	13	19	Q6FNE1	CAGL0K00671g	RPS14B	Ribosomal protein 59 of the small subunit, required for ribosome assembly and 20S pre-rRNA processing; mutations confer cryptopleurine resistance; nearly identical to Rps14Ap and similar to E. coli S11 and rat S14 ribosomal proteins	Ortholog(s) have small ribosomal subunit rRNA binding activity and role in maturation of SSU-rRNA from tricistronic rRNA transcript (SSU-rRNA, 5.8S rRNA, LSU-rRNA), ribosomal small subunit assembly
644	4	4	5	5	Q6FR36	CAGL0I01232g	ERP5	Protein with similarity to Emp24p and Erv25p, member of the p24 family involved in ER to Golgi transport	Has domain(s) with predicted role in transport and integral component of membrane localization
645	7	7	11	11	Q6FSF1	CAGL0H01001g	RVB2	Essential protein involved in transcription regulation; component of chromatin remodeling complexes; required for assembly and function of the INO80 complex; also referred to as reptin; member of the RUVB-like protein family	Ortholog(s) have ATP-dependent 3'-5' DNA helicase activity, ATP-dependent 5'-3' DNA helicase activity
646	3	4	5	5	Q6FTT2	CAGL0F09075g	SCH9	Protein kinase involved in transcriptional activation of osmostress-responsive genes; regulates G1 progression, cAPK activity, nitrogen activation of the FGM pathway; involved in life span regulation; homologous to mammalian Akt/PKB	Ortholog(s) have protein serine/threonine kinase activity
647	3	3	6	6	Q6FTZ9	CAGL0F07535g	YJU3	Monoglyceride lipase (MGL), functional ortholog of mammalian MGL, localizes to lipid particles and membranes, also member of the eukaryotic serine hydrolase family	Ortholog(s) have acylglycerol lipase activity, role in triglyceride metabolic process and lipid droplet, membrane localization
648	5	5	4	4	Q6FXP6	CAGL0B04125g	RPC40	RNA polymerase subunit AC40, common to RNA polymerase I and III	Ortholog(s) have RNA polymerase I activity, RNA polymerase III activity and role in tRNA transcription by RNA polymerase III, transcription by RNA polymerase I, transposon integration
649	16	16	16	19	Q6FQS3	CAGL0I03960g	VMA1	Subunit A of the eight-subunit V1 peripheral membrane domain of the vacuolar H+-ATPase; protein precursor undergoes self-catalyzed splicing to yield the extein Tfp1p and the intein Vde (PI-SceI), which is a site-specific endonuclease	Putative site-specific DNA endonuclease with autocatalytic protein-splicing activity
650	8	8	5	5	Q6FIU4	CAGL0M11704g	AHP1	Thiol-specific peroxiredoxin, reduces hydroperoxides to protect against oxidative damage; function in vivo requires covalent conjugation to Urm1p	Putative thiol-specific peroxiredoxin; alkyl hydroperoxide reductase; protein differentially expressed in azole resistant strain; expression upregulated in biofilm vs planktonic cell culture; protein abundance decreased in ace2 mutant cells
651	5	5	8	8	Q6FK26	CAGL0M01694g	MIS1	Mitochondrial C1-tetrahydrofolate synthase, involved in interconversion between different oxidation states of tetrahydrofolate (THF); provides activities of formyl-THF synthetase, methenyl-THF cyclohydrolase, and methylene-THF dehydrogenase	Ortholog(s) have formate-tetrahydrofolate ligase activity, methenyltetrahydrofolate cyclohydrolase activity, methylenetetrahydrofolate dehydrogenase (NADP+) activity
652	5	5	8	8	Q6FKH7	CAGL0L11484g	FPR3	Nucleolar peptidyl-prolyl cis-trans isomerase (PPIase); FK506 binding protein; phosphorylated by casein kinase II (Cka1p-Cka2p-Ckb1p-Ckb2p) and dephosphorylated by Ptp1p	Ortholog(s) have macrolide binding, peptidyl-prolyl cis-trans isomerase activity, role in meiotic recombination checkpoint, nucleosome assembly and nucleolus localization
653	7	8	4	5	Q6FKR7	CAGL0L09229g	AIM45	Putative ortholog of mammalian electron transfer flavoprotein complex subunit ETF-alpha; interacts with frataxin, Yfh1p; null mutant displays elevated frequency of mitochondrial genome loss; may have a role in oxidative stress response	Ortholog(s) have mitochondrion localization
654	8	8	9	9	Q6FN85	CAGL0K01925g	GDI1	GDP dissociation inhibitor, regulates vesicle traffic in secretory pathways by regulating the dissociation of GDP from the Sec4/Ypt/rab family of GTP binding proteins	GDP dissociation inhibitor
655	13	13	25	25	Q6FK23	CAGL0M01760g	CDR1	Plasma membrane ATP-binding cassette (ABC) transporter; multidrug transporter actively regulated by Pdr1p; also involved in steroid transport, cation resistance, and cellular detoxification during exponential growth; PDR5 has a paralog, PDR15, that arose from the whole genome duplication	Multidrug transporter of ATP-binding cassette (ABC) superfamily, involved in resistance to azoles; expression regulated by Pdr1p; increased abundance in azole resistant strains; expression increased by loss of the mitochondrial genome
656	11	11	14	14	Q6FWH3	CAGL0D00176g	GDH3	NADP(+)-dependent glutamate dehydrogenase, synthesizes glutamate from ammonia and alpha-ketoglutarate; rate of alpha-ketoglutarate utilization differs from Gdh1p; expression regulated by nitrogen and carbon sources	Ortholog(s) have glutamate dehydrogenase (NADP+) activity, role in ammonia assimilation cycle, glutamate biosynthetic process, invasive filamentous growth and cytosol, extracellular region, nucleus localization
657	7	8	16	17	Q6FX95	CAGL0B00704g	PDI1	Protein disulfide isomerase; multifunctional protein resident in the endoplasmic reticulum lumen, essential for the formation of disulfide bonds in secretory and cell-surface proteins, unscrambles non-native disulfide bonds; forms a complex with Mnl1p that has exomannosidase activity, processing unfolded protein-bound Man8GlcNAc2 oligosaccharides to Man7GlcNAc2 which promotes degradation in the u…	Protein disulfide-isomerase
658	17	19	16	18	Q6FNF7	CAGL0K00297g	SAC1	Phosphatidylinositol phosphate (PtdInsP) phosphatase involved in hydrolysis of PtdIns[4]P; transmembrane protein localizes to ER and Golgi; involved in protein trafficking and processing, secretion, and cell wall maintenance	Ortholog(s) have phosphatidylinositol-3,5-bisphosphate 5-phosphatase activity, phosphatidylinositol-3-phosphatase activity, phosphatidylinositol-4-phosphate phosphatase activity
659	3	3	5	5	B4UN64	CAGL0M11104g	SSS1	Hsp70 protein that interacts with Zuo1p (a DnaJ homolog) to form a ribosome-associated complex that binds the ribosome via the Zuo1p subunit; also involved in pleiotropic drug resistance via sequential activation of PDR1 and PDR5; binds ATP	Ortholog(s) have P-P-bond-hydrolysis-driven protein transmembrane transporter activity, protein transporter activity, structural molecule activity
660	11	11	5	5	Q6FIV4	CAGL0M11484g	ARO1	Pentafunctional arom protein, catalyzes steps 2 through 6 in the biosynthesis of chorismate, which is a precursor to aromatic amino acids	Has domain(s) with predicted 3-dehydroquinate dehydratase activity, 3-dehydroquinate synthase activity, 3-phosphoshikimate 1-carboxyvinyltransferase activity and catalytic activity, more
661	2	2	2	2	Q6FJ60	CAGL0M08932g	YDR476C	Putative protein of unknown function; green fluorescent protein (GFP)-fusion protein localizes to the endoplasmic reticulum; YDR476C is not an essential gene	Ortholog of S. cerevisiae : YDR476C and Saccharomyces cerevisiae S288C : YDR476C
662	2	2	2	2	Q6FJF8	CAGL0M06633g	AIM19	Putative protein of unknown function; the authentic, non-tagged protein is detected in purified mitochondria in high-throughput studies; null mutant displays reduced respiratory growth	Protein of unknown function
663	2	2	2	2	Q6FNI9	CAGL0J11330g	MRPL19	mitochondrial ribosomal protein of the large subunit	Ortholog(s) have structural constituent of ribosome activity and mitochondrial large ribosomal subunit localization
664	4	4	8	8	Q6FR38	CAGL0I01188g	CDC12	Component of the septin ring that is required for cytokinesis; septins are GTP-binding proteins that assemble into rod-like hetero-oligomers that can associate with other rods to form filaments; septin rings at the mother-bud neck act as scaffolds for recruiting cell division factors and as barriers to prevent diffusion of specific proteins between mother and daughter cells	Ortholog(s) have GTP binding, GTPase activity, phosphatidylinositol-4-phosphate binding, phosphatidylinositol-5-phosphate binding, protein-containing complex scaffold activity
665	2	2	2	2	Q6FSZ1	CAGL0G06732g	LEU9	Alpha-isopropylmalate synthase II (2-isopropylmalate synthase), catalyzes the first step in the leucine biosynthesis pathway; the minor isozyme, responsible for the residual alpha-IPMS activity detected in a leu4 null mutant	Ortholog(s) have 2-isopropylmalate synthase activity, role in leucine biosynthetic process and mitochondrion localization
666	12	13	15	15	Q6FUN7	CAGL0F01947g	IRC15	Microtubule associated protein; regulates microtubule dynamics; required for accurate meiotic chromosome segregation; null mutant displays large budded cells due to delayed mitotic progression, increased levels of spontaneous Rad52 foci	Ortholog(s) have extracellular region, mitochondrion localization
667	9	9	11	11	Q6FUY7	CAGL0E06160g	SSO2	Subunit of the Sec61p translocation complex (Sec61p-Sss1p-Sbh1p) that forms a channel for passage of secretory proteins through the endoplasmic reticulum membrane, and of the Ssh1p complex (Ssh1p-Sbh2p-Sss1p); interacts with Ost4p and Wbp1p	Ortholog(s) have SNAP receptor activity, phosphatidic acid binding activity
668	3	3	5	5	Q6FVD1	CAGL0E02849g	SCT1	Glycerol 3-phosphate/dihydroxyacetone phosphate dual substrate-specific sn-1 acyltransferase of the glycerolipid biosynthesis pathway, prefers 16-carbon fatty acids, similar to Gpt2p, gene is constitutively transcribed	Ortholog(s) have glycerol-3-phosphate O-acyltransferase activity, glycerone-phosphate O-acyltransferase activity, role in phospholipid biosynthetic process and endoplasmic reticulum localization
669	2	2	2	2	Q6FVG0	CAGL0E02167g	MDY2	Protein with a role in insertion of tail-anchored proteins into the ER membrane; forms a complex with Get4p; required for efficient mating; involved in shmoo formation and nuclear migration in the pre-zygote; associates with ribosomes	Ortholog(s) have role in cell morphogenesis involved in conjugation with cellular fusion, posttranslational protein targeting to endoplasmic reticulum membrane, protein insertion into ER membrane
670	3	4	4	4	Q6FVM7	CAGL0E00671g	UBC1	Ubiquitin-conjugating enzyme that mediates selective degradation of short-lived and abnormal proteins; plays a role in vesicle biogenesis and ER-associated protein degradation (ERAD); component of the cellular stress response	Ortholog(s) have role in hyphal growth
671	5	5	3	3	Q6FW61	CAGL0D02706g	RIX1	Essential component of the Rix1 complex (Rix1p, Ipi1p, Ipi3p) that is required for processing of ITS2 sequences from 35S pre-rRNA; Rix1 complex associates with Mdn1p in pre-60S ribosomal particles	Ortholog(s) have chromatin binding activity
672	2	2	2	2	Q6FWA3	CAGL0D01738g	RFC5	Subunit of heteropentameric Replication factor C (RF-C), which is a DNA binding protein and ATPase that acts as a clamp loader of the proliferating cell nuclear antigen (PCNA) processivity factor for DNA polymerases delta and epsilon	Ortholog(s) have role in DNA strand elongation involved in DNA replication, UV-damage excision repair and Elg1 RFC-like complex localization
673	2	2	2	2	Q6FWB2	CAGL0D01540g	YPR063C	ER-localized protein of unknown function	Ortholog of S. cerevisiae : YPR063C, C. albicans SC5314 : C6_01210W_A, C. dubliniensis CD36 : Cd36_61340, C. parapsilosis CDC317 : CPAR2_602790 and Candida tenuis NRRL Y-1498 : CANTEDRAFT_115026
674	4	4	4	4	Q6FWU7	CAGL0C02761g	ERP2	Protein that forms a heterotrimeric complex with Erp1p, Emp24p, and Erv25p; member, along with Emp24p and Erv25p, of the p24 family involved in ER to Golgi transport and localized to COPII-coated vesicles	Ortholog(s) have role in ER to Golgi vesicle-mediated transport, protein retention in ER lumen and COPII-coated ER to Golgi transport vesicle localization
675	6	7	7	9	Q6FXK3	CAGL0B03245g	SSH1	Ubiquitin-protein ligase involved in ER-associated protein degradation; located in the ER/nuclear envelope; ssm4 mutation suppresses mRNA instability caused by an rna14 mutation	Ortholog(s) have signal sequence binding activity, role in SRP-dependent cotranslational protein targeting to membrane and Ssh1 translocon complex, plasma membrane localization
676	7	9	8	10	Q6FPX5	CAGL0J00165g	RPS25A	Protein component of the small (40S) ribosomal subunit; nearly identical to Rps25Bp and has similarity to rat S25 ribosomal protein	Ortholog(s) have structural constituent of ribosome activity and cytosolic small ribosomal subunit localization
677	7	8	7	7	B4UN40	CAGL0K10906g	RPL36A	N-terminally acetylated protein component of the large (60S) ribosomal subunit, nearly identical to Rpl36Bp and has similarity to rat L36 ribosomal protein; binds to 5.8 S rRNA	Ortholog(s) have RNA binding, structural constituent of ribosome activity, role in cytoplasmic translation and cytosolic large ribosomal subunit localization
678	5	6	9	9	Q6FL37	CAGL0L06490g	PHB2	Subunit of the prohibitin complex (Phb1p-Phb2p), a 1.2 MDa ring-shaped inner mitochondrial membrane chaperone that stabilizes newly synthesized proteins; determinant of replicative life span; involved in mitochondrial segregation	Ortholog(s) have role in mitochondrion inheritance, negative regulation of proteolysis, protein folding, replicative cell aging and mitochondrial inner membrane, peroxisomal importomer complex, plasma membrane localization
679	13	13	13	13	Q6FQ21	CAGL0I09790g	NOP58	Protein involved in pre-rRNA processing, 18S rRNA synthesis, and snoRNA synthesis; component of the small subunit processome complex, which is required for processing of pre-18S rRNA	Ortholog(s) have role in endonucleolytic cleavage in 5'-ETS of tricistronic rRNA transcript (SSU-rRNA, 5.8S rRNA and LSU-rRNA), more
680	6	6	5	5	Q6FIV3	CAGL0M11506g	ERG27	3-keto sterol reductase, catalyzes the last of three steps required to remove two C-4 methyl groups from an intermediate in ergosterol biosynthesis; mutants are sterol auxotrophs	Ortholog(s) have 3-keto sterol reductase activity, role in cellular response to drug, ergosterol biosynthetic process and endoplasmic reticulum membrane, lipid droplet localization
681	3	3	8	8	Q6FIX9	CAGL0M10769g	ALG12	Alpha-1,6-mannosyltransferase localized to the ER; responsible for the addition of the alpha-1,6 mannose to dolichol-linked Man7GlcNAc2, acts in the dolichol pathway for N-glycosylation	Ortholog(s) have alpha-1,6-mannosyltransferase activity and role in dolichol-linked oligosaccharide biosynthetic process
682	4	5	5	6	Q6FK85	CAGL0M00330g	HOM6	Homoserine dehydrogenase (L-homoserine:NADP oxidoreductase), dimeric enzyme that catalyzes the third step in the common pathway for methionine and threonine biosynthesis; enzyme has nucleotide-binding, dimerization and catalytic regions	Ortholog(s) have homoserine dehydrogenase activity and role in homoserine biosynthetic process, methionine biosynthetic process, threonine biosynthetic process
683	5	5	6	6	Q6FNI4	CAGL0J11440g	SRP1	Cell wall mannoprotein of the Srp1p/Tip1p family of serine-alanine-rich proteins; expression is downregulated at acidic pH and induced by cold shock and anaerobiosis; abundance is increased in cells cultured without shaking	Ortholog(s) have nuclear import signal receptor activity, protein transporter activity and role in proteasome localization, protein import into nucleus, protein targeting to membrane
684	4	4	7	7	Q6FQR8	CAGL0I04070g	SLC1	1-acyl-sn-glycerol-3-phosphate acyltransferase, catalyzes the acylation of lysophosphatidic acid to form phosphatidic acid, a key intermediate in lipid metabolism; enzymatic activity detected in lipid particles and microsomes	Ortholog(s) have 1-acylglycerol-3-phosphate O-acyltransferase activity, role in glycerophospholipid biosynthetic process and lipid droplet, plasma membrane localization
685	4	4	7	7	Q6FT15	CAGL0G06138g	YCK1	Palmitoylated plasma membrane-bound casein kinase I isoform; shares redundant functions with Yck2p in morphogenesis, proper septin assembly, endocytic trafficking; provides an essential function overlapping with that of Yck2p	Ortholog(s) have protein serine/threonine kinase activity and role in cell morphogenesis, conidium formation, endocytosis, glucose mediated signaling pathway, protein phosphorylation, regulation of growth rate
686	11	11	18	18	Q6FTD5	CAGL0G03355g	NUP157	Abundant subunit of the nuclear pore complex (NPC), present on both sides of the NPC; has similarity to Nup170p; essential role, with Nup170p, in NPC assembly	Ortholog(s) have DNA binding, RNA binding, structural constituent of nuclear pore activity and role in nuclear pore complex assembly, posttranscriptional tethering of RNA polymerase II gene DNA at nuclear periphery
687	11	11	7	7	Q6FJE1	CAGL0M07029g	PAT1	Topoisomerase II-associated deadenylation-dependent mRNA-decapping factor; also required for faithful chromosome transmission, maintenance of rDNA locus stability, and protection of mRNA 3'-UTRs from trimming; functionally linked to Pab1p	Ortholog(s) have chromatin binding, mRNA binding activity
688	8	8	10	10	Q6FTX3	CAGL0F08107g	LSC2	Beta subunit of succinyl-CoA ligase, which is a mitochondrial enzyme of the TCA cycle that catalyzes the nucleotide-dependent conversion of succinyl-CoA to succinate	Succinate-CoA ligase beta subunit
689	11	11	13	14	Q6FS20	CAGL0H04125g	ALO1	D-Arabinono-1,4-lactone oxidase, catalyzes the final step in biosynthesis of dehydro-D-arabinono-1,4-lactone, which is protective against oxidative stress	Ortholog(s) have D-arabinono-1,4-lactone oxidase activity
690	14	16	15	16	Q6FRW1	CAGL0H05445g	PGI1	Glycolytic enzyme phosphoglucose isomerase, catalyzes the interconversion of glucose-6-phosphate and fructose-6-phosphate; required for cell cycle progression and completion of the gluconeogenic events of sporulation	Glucose-6-phosphate isomerase
691	7	10	10	11	Q6FK90	CAGL0M00220g	PMT4	Protein O-mannosyltransferase, transfers mannose residues from dolichyl phosphate-D-mannose to protein serine/threonine residues; appears to form homodimers in vivo and does not complex with other Pmt proteins; target for new antifungals	Ortholog(s) have dolichyl-phosphate-mannose-protein mannosyltransferase activity
692	7	7	6	7	Q6FKF2	CAGL0L12056g	BMH1	14-3-3 protein, major isoform; controls proteome at post-transcriptional level, binds proteins and DNA, involved in regulation of many processes including exocytosis, vesicle transport, Ras/MAPK signaling, and rapamycin-sensitive signaling	14-3-3 protein
693	3	3	4	4	Q6FKG9	CAGL0L11660g	RPO31	RNA polymerase III largest subunit C160, part of core enzyme; similar to bacterial beta-prime subunit and to RPA190 and RPO21	Ortholog(s) have RNA polymerase III activity, role in tRNA transcription by RNA polymerase III and RNA polymerase III complex localization
694	5	5	2	2	Q6FKX8	CAGL0L07788g	RVS161	Amphiphysin-like lipid raft protein; interacts with Rvs167p and regulates polarization of the actin cytoskeleton, endocytosis, cell polarity, cell fusion and viability following starvation or osmotic stress	Ortholog(s) have cytoskeletal protein binding, lipid binding activity
695	3	3	4	4	Q6FPZ8	CAGL0I10494g	FHN1	Protein of unknown function; induced by ketoconazole; promoter region contains sterol regulatory element motif, which has been identified as a Upc2p-binding site; overexpression complements function of Nce102p in NCE102 deletion strain	Ortholog(s) have role in eisosome assembly, plasma membrane organization, protein localization to plasma membrane and eisosome, growing cell tip, membrane raft, plasma membrane localization
696	2	2	5	5	Q6FR64	CAGL0I00616g	SEC72	Non-essential subunit of Sec63 complex (Sec63p, Sec62p, Sec66p and Sec72p); with Sec61 complex, Kar2p/BiP and Lhs1p forms a channel competent for SRP-dependent and post-translational SRP-independent protein targeting and import into the ER	Ortholog(s) have protein transporter activity, role in posttranslational protein targeting to membrane, translocation and Sec62/Sec63 complex localization
697	3	3	4	4	Q6FUX0	CAGL0E06534g	NOP9	Essential subunit of U3-containing 90S preribosome involved in production of 18S rRNA and assembly of small ribosomal subunit; also part of pre-40S ribosome and required for its export into cytoplasm; binds RNA and contains pumilio domain	Has domain(s) with predicted RNA binding activity
698	14	15	6	6	Q6FVP8	CAGL0D06688g	ALD4	Mitochondrial aldehyde dehydrogenase, required for growth on ethanol and conversion of acetaldehyde to acetate; phosphorylated; activity is K+ dependent; utilizes NADP+ or NAD+ equally as coenzymes; expression is glucose repressed	Ortholog(s) have aldehyde dehydrogenase (NAD) activity, aldehyde dehydrogenase [NAD(P)+] activity and role in NADPH regeneration, acetate biosynthetic process, ethanol metabolic process, pyruvate metabolic process
699	6	6	8	8	Q6FXE8	CAGL0B02497g	TUB3	Alpha-tubulin; associates with beta-tubulin (Tub2p) to form tubulin dimer, which polymerizes to form microtubules; expressed at lower level than Tub1p	Ortholog(s) have structural constituent of cytoskeleton activity and role in microtubule polymerization, nuclear division, nuclear migration by microtubule mediated pushing forces
700	5	7	10	10	Q6FM06	CAGL0K12034g	ENA1	P-type ATPase sodium pump, involved in Na+ and Li+ efflux to allow salt tolerance	Na(+)-ATPase with broad substrate specificity; plays a role in sodium detoxification; highly upregulated by increased osmotic pressure or sodium concentration
701	8	8	9	9	Q6FQ89	CAGL0I08217g	STE24	Hsp90 cochaperone, interacts with the Ssa group of the cytosolic Hsp70 chaperones and activates Ssa1p ATPase activity; interacts with Hsp90 chaperones and inhibits their ATPase activity; homolog of mammalian Hop	Ortholog(s) have mitochondrial outer membrane localization
702	19	23	20	21	Q6FR58	CAGL0I00748g	NDE1	Mitochondrial external NADH dehydrogenase, a type II NAD(P)H:quinone oxidoreductase that catalyzes the oxidation of cytosolic NADH; Nde1p and Nde2p provide cytosolic NADH to the mitochondrial respiratory chain	Ortholog(s) have NADH dehydrogenase activity, role in NADH oxidation, chronological cell aging, glycolytic fermentation to ethanol and mitochondrion, plasma membrane localization
703	14	14	13	13	Q6FX34	CAGL0C00649g	VMA2	Subunit B of the eight-subunit V1 peripheral membrane domain of the vacuolar H+-ATPase (V-ATPase), an electrogenic proton pump found throughout the endomembrane system; contains nucleotide binding sites; also detected in the cytoplasm	Putative H1-ATPase V1 domain 60 KD subunit
704	4	5	4	5	Q6FIR3	CAGL0M12386g	MMF1	Mitochondrial protein required for transamination of isoleucine but not of valine or leucine; may regulate specificity of branched-chain transaminases Bat1p and Bat2p; interacts genetically with mitochondrial ribosomal protein genes	Ortholog(s) have role in isoleucine biosynthetic process, mitochondrial translation and mitochondrial matrix localization
705	4	4	5	6	Q6FMT6	CAGL0K05357g	GLN1	Glutamine synthetase (GS), synthesizes glutamine from glutamate and ammonia; with Glt1p, forms the secondary pathway for glutamate biosynthesis from ammonia; expression regulated by nitrogen source and by amino acid limitation	Ortholog(s) have glutamate-ammonia ligase activity, role in ammonia assimilation cycle, glutamine biosynthetic process and nuclear periphery localization
706	4	4	6	6	Q6FN79	CAGL0K02079g	GLC7	Type 1 serine/threonine protein phosphatase catalytic subunit, involved in many processes (eg: glycogen metabolism, sporulation, mitosis); accumulates at mating projections by interaction with Afr1p; interacts with many regulatory subunits	Putative serine-threonine phosphoprotein phosphatase 1, catalytic chain
707	4	4	6	6	Q6FQK3	CAGL0I05566g	TIM23	Essential component of the Translocase of the Inner Mitochondrial membrane (TIM23 complex); involved in protein import into mitochondrial matrix and inner membrane; with Tim17p, contributes to architecture and function of the import channel	Ortholog(s) have mitochondrion targeting sequence binding, protein transmembrane transporter activity and role in protein import into mitochondrial matrix
708	4	4	6	6	Q6FRM0	CAGL0H07513g	IFA38	Microsomal beta-keto-reductase; contains oleate response element (ORE) sequence in the promoter region; mutants exhibit reduced VLCFA synthesis, accumulate high levels of dihydrosphingosine, phytosphingosine and medium-chain ceramides	Predicted ketoreductase involved in production of very long chain fatty acid for sphingolipid biosynthesis; mutants show reduced sensitivity to caspofungin and increased sensitivity to micafungin
709	12	12	8	8	Q6FW98	CAGL0D01892g	AAT2	Cytosolic aspartate aminotransferase, involved in nitrogen metabolism; localizes to peroxisomes in oleate-grown cells	Ortholog(s) have L-aspartate:2-oxoglutarate aminotransferase activity, role in aspartate biosynthetic process and cytosol, extracellular region, peroxisome localization
710	3	5	4	5	Q6FY15	CAGL0A01826g	HXT3	Low affinity glucose transporter of the major facilitator superfamily, expression is induced in low or high glucose conditions	Ortholog(s) have glucose transmembrane transporter activity, role in glucose transmembrane transport and plasma membrane localization
711	12	12	18	21	Q6FSC0	CAGL0H01727g	EUG1	Protein disulfide isomerase of the endoplasmic reticulum lumen, function overlaps with that of Pdi1p; may interact with nascent polypeptides in the ER	Putative protein disulfide isomerase
712	13	13	13	13	Q6FLM1	CAGL0L02365g	WBP1	Beta subunit of the oligosaccharyl transferase (OST) glycoprotein complex; required for N-linked glycosylation of proteins in the endoplasmic reticulum	Ortholog(s) have oligosaccharyl transferase activity, transferase activity, transferring glycosyl groups activity, role in protein N-linked glycosylation and nuclear envelope, oligosaccharyltransferase complex, plasma membrane localization
713	6	6	8	10	Q6FMQ4	CAGL0K06149g	RPS17B	Ribosomal protein 51 (rp51) of the small (40s) subunit; nearly identical to Rps17Ap and has similarity to rat S17 ribosomal protein	Ortholog(s) have role in ribosomal small subunit assembly
714	17	26	16	28	Q6FNQ4	CAGL0J09900g	POR1	Mitochondrial porin (voltage-dependent anion channel), outer membrane protein required for the maintenance of mitochondrial osmotic stability and mitochondrial membrane permeability; phosphorylated	Ortholog(s) have ubiquinone binding, voltage-gated anion channel activity
715	9	14	8	17	Q8NIG3	CAGL0C04136g	HHF1	Histone H4, core histone protein required for chromatin assembly and chromosome function; one of two identical histone proteins (see also HHF2); contributes to telomeric silencing; N-terminal domain involved in maintaining genomic integrity	Ortholog(s) have role in histone H3-K79 methylation, sexual sporulation resulting in formation of a cellular spore, transfer RNA gene-mediated silencing and replication fork protection complex localization
716	3	3	3	3	B4UMZ4	CAGL0E02315g	HTZ1	Histone variant H2AZ, exchanged for histone H2A in nucleosomes by the SWR1 complex; involved in transcriptional regulation through prevention of the spread of silent heterochromatin	Ortholog(s) have chromatin binding activity
717	2	2	4	4	Q6FL79	CAGL0L05522g	MTC1	Protein of unknown function that may interact with ribosomes; green fluorescent protein (GFP)-fusion protein localizes to the cytoplasm and to COPI-coated vesicles (early Golgi); mtc1 is synthetically lethal with cdc13-1	Ortholog of S. cerevisiae : MTC1, C. albicans SC5314 : C7_03370C_A, C. dubliniensis CD36 : Cd36_73020, C. parapsilosis CDC317 : CPAR2_704050 and Candida tenuis NRRL Y-1498 : CANTEDRAFT_113579
718	3	3	3	3	Q6FNM2	CAGL0J10582g	PSP2	Asn rich cytoplasmic protein that contains RGG motifs; high-copy suppressor of group II intron-splicing defects of a mutation in MRS2 and of a conditional mutation in POL1 (DNA polymerase alpha); possible role in mitochondrial mRNA splicing	Protein of unknown function
719	7	7	5	5	Q6FNW3	CAGL0J08591g	TCB1	Lipid-binding protein, localized to the bud via specific mRNA transport; non-tagged protein detected in a phosphorylated state in mitochondria; GFP-fusion protein localizes to the cell periphery; C-termini of Tcb1p, Tcb2p and Tcb3p interact	Ortholog(s) have lipid binding activity, role in endoplasmic reticulum membrane organization, regulation of phosphatidylinositol dephosphorylation and cortical endoplasmic reticulum localization
720	4	4	2	2	Q6FS84	CAGL0H02651g	RKR1	RING domain E3 ubiquitin ligase; involved in the ubiquitin-mediated degradation of non-stop proteins; functional connections to chromatin modification; nuclear protein that also co-localizes with ribosomes; homolog of mouse Listerin, whose mutation has been reported to cause neurodegeneration in mice	Ortholog(s) have ribosomal large subunit binding, ubiquitin-protein transferase activity
721	3	3	6	6	Q6FTG5	CAGL0G02673g	IDH1	Subunit of mitochondrial NAD(+)-dependent isocitrate dehydrogenase, which catalyzes the oxidation of isocitrate to alpha-ketoglutarate in the TCA cycle	Ortholog(s) have isocitrate dehydrogenase (NAD+) activity and role in isocitrate metabolic process, tricarboxylic acid cycle
722	3	3	3	3	Q6FTQ2	CAGL0G00682g	ERP1	Protein that forms a heterotrimeric complex with Erp2p, Emp24p, and Erv25p; member, along with Emp24p and Erv25p, of the p24 family involved in ER to Golgi transport and localized to COPII-coated vesicles	Ortholog(s) have role in ER to Golgi vesicle-mediated transport, protein retention in ER lumen and COPII-coated ER to Golgi transport vesicle localization
723	3	4	2	2	Q6FUD2	CAGL0F04389g	APL3	Alpha-adaptin, large subunit of the clathrin associated protein complex (AP-2); involved in vesicle mediated transport	Ortholog(s) have AP-2 adaptor complex, cellular bud neck localization
724	4	4	2	2	Q6FVC0	CAGL0E03113g	RSR1	GTP-binding protein of the ras superfamily required for bud site selection, morphological changes in response to mating pheromone, and efficient cell fusion; localized to the plasma membrane; significantly similar to mammalian Rap GTPases	Ortholog(s) have GTPase activity
725	9	10	8	8	Q6FWX3	CAGL0C02189g	SAH1	S-adenosyl-L-homocysteine hydrolase, catabolizes S-adenosyl-L-homocysteine which is formed after donation of the activated methyl group of S-adenosyl-L-methionine (AdoMet) to an acceptor	Ortholog(s) have adenosylhomocysteinase activity, role in S-adenosylhomocysteine catabolic process, phosphatidylcholine biosynthetic process, triglyceride metabolic process and fungal biofilm matrix localization
726	3	3	3	3	Q6FXF6	CAGL0B02321g	VAN1	Component of the mannan polymerase I, which contains Van1p and Mnn9p and is involved in the first steps of mannan synthesis; mutants are vanadate-resistant	Ortholog(s) have alpha-1,6-mannosyltransferase activity, role in cell wall mannoprotein biosynthetic process, protein N-linked glycosylation and alpha-1,6-mannosyltransferase complex, plasma membrane localization
727	10	10	9	10	Q6FL05	CAGL0L07172g	PMT5	Protein O-mannosyltransferase, transfers mannose residues from dolichyl phosphate-D-mannose to protein serine/threonine residues; acts in a complex with Pmt3p, can instead interact with Pmt2p in some conditions; target for new antifungals	Ortholog(s) have dolichyl-phosphate-mannose-protein mannosyltransferase Pmt5p-Pmt2p dimer complex, dolichyl-phosphate-mannose-protein mannosyltransferase Pmt5p-Pmt3p dimer complex localization
728	8	8	8	9	Q6FN45	CAGL0K02849g	OSH7	Member of an oxysterol-binding protein family with seven members in S. cerevisiae; family members have overlapping, redundant functions in sterol metabolism and collectively perform a function essential for viability	Protein of unknown function
729	8	8	9	9	Q6FQV7	CAGL0I03190g	RIP1	Subunit of the nuclear pore complex (NPC) that localizes exclusively to the cytoplasmic side; involved in RNA export, most likely at a terminal step; interacts with Gle1p	Putative ubiquinol-Cytochrome c reductase iron-sulfur protein
730	5	7	5	10	Q6FTZ6	CAGL0F07601g	CWP2	Covalently linked cell wall mannoprotein, major constituent of the cell wall; plays a role in stabilizing the cell wall; involved in low pH resistance; precursor is GPI-anchored	GPI-linked cell wall protein
731	6	6	5	5	Q6FJX3	CAGL0M02871g	MNN5	Alpha-1,2-mannosyltransferase, responsible for addition of the second alpha-1,2-linked mannose of the branches on the mannan backbone of oligosaccharides, localizes to an early Golgi compartment	Ortholog(s) have alpha-1,2-mannosyltransferase activity, role in protein glycosylation and Golgi apparatus localization
732	10	10	11	12	Q6FTR0	CAGL0G00440g	LCB1	Component of serine palmitoyltransferase, responsible along with Lcb2p for the first committed step in sphingolipid synthesis, which is the condensation of serine with palmitoyl-CoA to form 3-ketosphinganine	Has domain(s) with predicted catalytic activity, pyridoxal phosphate binding activity and role in biosynthetic process
733	7	7	9	12	Q6FUH7	CAGL0F03399g	SCS7	Sphingolipid alpha-hydroxylase, functions in the alpha-hydroxylation of sphingolipid-associated very long chain fatty acids, has both cytochrome b5-like and hydroxylase/desaturase domains, not essential for growth	Ortholog(s) have fatty acid alpha-hydroxylase activity, role in mannosyl-inositol phosphorylceramide metabolic process and membrane localization
734	5	5	2	3	Q6FKI4	CAGL0L11308g	ERV41	Protein localized to COPII-coated vesicles, forms a complex with Erv46p; involved in the membrane fusion stage of transport; has homology to human ERGIC2 (PTX1) protein	Ortholog(s) have role in ER to Golgi vesicle-mediated transport and COPII-coated ER to Golgi transport vesicle, integral component of Golgi membrane, integral component of endoplasmic reticulum membrane localization
735	5	5	3	3	Q6FN50	CAGL0K02739g	LAG1	Ceramide synthase component, involved in synthesis of ceramide from C26(acyl)-coenzyme A and dihydrosphingosine or phytosphingosine, functionally equivalent to Lac1p	Ortholog(s) have sphingosine N-acyltransferase activity and role in ceramide biosynthetic process, filamentous growth of a population of unicellular organisms, replicative cell aging, unidimensional cell growth
736	3	3	5	5	Q6FPQ7	CAGL0J01892g	PAN1	Part of actin cytoskeleton-regulatory complex Pan1p-Sla1p-End3p, associates with actin patches on the cell cortex; promotes protein-protein interactions essential for endocytosis; previously thought to be a subunit of poly(A) ribonuclease	Ortholog(s) have protein binding, bridging activity
737	9	11	5	5	Q6FQB8	CAGL0I07535g	SDD3	Putative metalloprotease	Has domain(s) with predicted metal ion binding activity
738	6	6	7	10	Q6FQQ8	CAGL0I04312g	PMR1	High affinity Ca2+/Mn2+ P-type ATPase required for Ca2+ and Mn2+ transport into Golgi; involved in Ca2+ dependent protein sorting and processing; mutations in human homolog ATP2C1 cause acantholytic skin condition Hailey-Hailey disease	Putative Ca2+ ATPase
739	10	12	10	12	Q6FVG8	CAGL0E01991g	RPS19A	Protein component of the small (40S) ribosomal subunit, required for assembly and maturation of pre-40 S particles; mutations in human RPS19 are associated with Diamond Blackfan anemia; nearly identical to Rps19Bp	Ortholog(s) have structural constituent of ribosome activity, role in rRNA export from nucleus, ribosomal small subunit biogenesis and cytosolic small ribosomal subunit localization
740	4	5	2	3	Q6FXT9	CAGL0A04807g	RPN12	Subunit of the 19S regulatory particle of the 26S proteasome lid; synthetically lethal with RPT1, which is an ATPase component of the 19S regulatory particle; physically interacts with Nob1p and Rpn3p	Ortholog(s) have role in proteasome-mediated ubiquitin-dependent protein catabolic process and nuclear chromatin, nuclear periphery, proteasome regulatory particle, lid subcomplex, proteasome storage granule localization
741	5	5	7	8	Q00372	CAGL0M08910g	SNF1	AMP-activated serine/threonine protein kinase found in a complex containing Snf4p and members of the Sip1p/Sip2p/Gal83p family; required for transcription of glucose-repressed genes, thermotolerance, sporulation, and peroxisome biogenesis	Putative serine/threonine protein kinase required for trehalose utilization
742	8	9	12	17	Q6FSZ0	CAGL0G06754g	CDC10	Component of the septin ring that is required for cytokinesis; septins recruit proteins to the mother-bud neck and can act as a barrier to diffusion at the membrane, and they comprise the 10 nm filaments seen with EM; required for the transition from a single to double septin ring	Ortholog(s) have 1-phosphatidylinositol binding, GTPase activity, phosphatidylinositol-4-phosphate binding, phosphatidylinositol-5-phosphate binding, protein-containing complex scaffold activity
743	11	34	11	51	Q6FM13	CAGL0K11858g	PST2	Protein with similarity to members of a family of flavodoxin-like proteins; induced by oxidative stress in a Yap1p dependent manner; the authentic, non-tagged protein is detected in highly purified mitochondria in high-throughput studies	Putative flavodoxin
744	2	2	3	3	Q6FIR2	CAGL0M12408g	RPL34B	Protein component of the large (60S) ribosomal subunit, nearly identical to Rpl34Ap and has similarity to rat L34 ribosomal protein	Ortholog(s) have cytosolic large ribosomal subunit localization
745	7	8	6	7	Q6FLR5	CAGL0L01287g	UTR4	Protein with sequence similarity to 2,3-diketo-5-methylthiopentyl-1-phosphate enolase-phosphatases, involved in methionine salvage; found in both the cytoplasm and nucleus	Haloacid dehalogenase-like hydrolase
746	3	3	7	7	Q6FLT3	CAGL0L00847g	CBR1	Microsomal cytochrome b reductase, not essential for viability; also detected in mitochondria; mutation in conserved NADH binding domain of the human ortholog results in type I methemoglobinemia	Ortholog(s) have cytochrome-b5 reductase activity, acting on NAD(P)H activity and plasma membrane localization
747	8	8	7	7	Q6FMT5	CAGL0K05379g	VMA13	Subunit H of the eight-subunit V1 peripheral membrane domain of the vacuolar H+-ATPase (V-ATPase), an electrogenic proton pump found throughout the endomembrane system; serves as an activator or a structural stabilizer of the V-ATPase	Ortholog(s) have fungal-type vacuole membrane localization
748	3	4	6	6	Q6FQ90	CAGL0I08195g	GPA2	Nucleotide binding alpha subunit of the heterotrimeric G protein that interacts with the receptor Gpr1p, has signaling role in response to nutrients; green fluorescent protein (GFP)-fusion protein localizes to the cell periphery	Ortholog(s) have G-protein coupled glucose receptor activity, GTP binding, adenylate cyclase activator activity
749	2	3	1	2	Q6FY27	CAGL0A02552g	CDC12	Component of the septin ring of the mother-bud neck that is required for cytokinesis; septins recruit proteins to the neck and can act as a barrier to diffusion at the membrane, and they comprise the 10nm filaments seen with EM	Has domain(s) with predicted GTP binding activity and role in cell cycle
750	2	2	10	10	Q6FN03	CAGL0K03817g	POM152	Nuclear pore membrane glycoprotein; may be involved in duplication of nuclear pores and nuclear pore complexes during S-phase;	Ortholog(s) have protein membrane anchor, structural constituent of nuclear pore activity and role in nuclear pore organization, protein import into nucleus, spindle pole body duplication
751	2	2	5	5	Q6FMA7	CAGL0K09592g	TOM22	Component of the TOM (translocase of outer mitochondrial membrane) complex responsible for initial import of mitochondrially directed proteins; acts as a receptor for precursor proteins and mediates interaction between TOM and TIM complexes	Ortholog(s) have mitochondrion targeting sequence binding, protein transmembrane transporter activity
752	5	7	5	7	Q6FTR7	CAGL0G00286g	GAS1	Beta-1,3-glucanosyltransferase; required for cell wall assembly and also has a role in transcriptional silencing; localizes to cell surface via a glycosylphosphatidylinositol (GPI) anchor; also found at nuclear periphery; genetic interactions with histone H3 lysine acetyltransferases GCN5 and SAS3 indicate previously unsuspected functions for Gas1 in DNA damage response and cell cycle regulation	Putative glycoside hydrolase of the Gas/Phr family; predicted GPI-anchor
753	3	3	4	4	Q6FTY1	CAGL0F07931g	MIC26	Putative protein of unknown function; the authentic, non-tagged protein is detected in highly purified mitochondria in high-throughput studies	Ortholog(s) have role in cristae formation and MICOS complex, mitochondrial crista junction localization
754	2	2	5	5	Q6FW95	CAGL0D01958g	SDH3	Cytochrome b subunit of succinate dehydrogenase (Sdh1p, Sdh2p, Sdh3p, Sdh4p), which couples the oxidation of succinate to the transfer of electrons to ubiquinone as part of the TCA cycle and the mitochondrial respiratory chain	Ortholog(s) have succinate dehydrogenase (ubiquinone) activity and role in cellular respiration, protein import into mitochondrial inner membrane
755	5	6	8	10	Q6FPI7	CAGL0J03520g	CPR4	Peptidyl-prolyl cis-trans isomerase (cyclophilin), catalyzes the cis-trans isomerization of peptide bonds N-terminal to proline residues; has a potential role in the secretory pathway	Has domain(s) with predicted peptidyl-prolyl cis-trans isomerase activity and role in protein folding, protein peptidyl-prolyl isomerization
756	3	3	5	6	Q6FMG4	CAGL0K08250g	MRS4	Iron transporter that mediates Fe2+ transport across the inner mitochondrial membrane; mitochondrial carrier family member, similar to and functionally redundant with Mrs3p; active under low-iron conditions; may transport other cations	Ortholog(s) have iron ion transmembrane transporter activity, role in iron import into the mitochondrion, iron ion homeostasis and mitochondrial inner membrane, plasma membrane localization
757	5	5	4	4	Q6FNA0	CAGL0K01595g	ARP2	Essential component of the Arp2/3 complex, which is a highly conserved actin nucleation center required for the motility and integrity of actin patches; involved in endocytosis and membrane growth and polarity	Ortholog(s) have ATP binding, ATPase activity
758	4	4	5	5	Q6FNV6	CAGL0J08734g	PMT2	Protein O-mannosyltransferase, transfers mannose residues from dolichyl phosphate-D-mannose to protein Ser/Thr residues; involved in ER quality control; acts in a complex with Pmt1p, can instead interact with Pmt5; target for new antifungal	Ortholog(s) have dolichyl-phosphate-mannose-protein mannosyltransferase activity
759	7	7	2	2	Q6FWZ6	CAGL0C01683g	ISW1	Member of the imitation-switch (ISWI) class of ATP-dependent chromatin remodeling complexes; ATPase that forms a complex with Ioc2p and Ioc4p to regulate transcription elongation, and a complex with Ioc3p to repress transcription initiation	Ortholog(s) have ATPase activity, DNA binding, nucleosome binding, rDNA binding, transcription regulatory region DNA binding activity
760	8	9	10	11	Q6FLQ7	CAGL0L01485g	GSF2	ER localized integral membrane protein that may promote secretion of certain hexose transporters, including Gal2p; involved in glucose-dependent repression	Putative protein of the ER membrane involved in hexose transporter secretion; gene is upregulated in azole-resistant strain
761	4	4	7	7	Q6FRP7	CAGL0H06919g	ERO1	Thiol oxidase required for oxidative protein folding in the endoplasmic reticulum	Ortholog(s) have protein disulfide oxidoreductase activity, thiol oxidase activity and endoplasmic reticulum membrane localization
762	6	6	7	7	Q6FQN2	CAGL0I04884g	RPT2	One of six ATPases of the 19S regulatory particle of the 26S proteasome involved in the degradation of ubiquitinated substrates; required for normal peptide hydrolysis by the core 20S particle	Ortholog(s) have nuclear chromatin, proteasome regulatory particle, base subcomplex localization
763	7	7	7	8	Q6FRF1	CAGL0H09064g	FUR1	Uracil phosphoribosyltransferase, synthesizes UMP from uracil; involved in the pyrimidine salvage pathway	Putative uracil phosphoribosyltransferase
764	7	7	7	8	Q6FY98	CAGL0A03927g	MSS51	Specific translational activator for the mitochondrial COX1 mRNA; loosely associated with the matrix face of the mitochondrial inner membrane; influences both COX1 mRNA translation and Cox1p assembly into cytochrome c oxidase	Ortholog(s) have translation regulator activity and role in mitochondrial respiratory chain complex IV biogenesis, positive regulation of mitochondrial translation
765	20	20	31	31	Q6FQN3	CAGL0I04862g	SNQ2	Plasma membrane ATP-binding cassette (ABC) transporter, multidrug transporter involved in multidrug resistance and resistance to singlet oxygen species	Predicted plasma membrane ATP-binding cassette (ABC) transporter, putative transporter involved in multidrug resistance; involved in Pdr1p-mediated azole resistance
766	14	16	21	22	Q6FRM5	CAGL0H07403g	KRE2	Alpha1,2-mannosyltransferase of the Golgi involved in protein mannosylation	Ortholog(s) have alpha-1,2-mannosyltransferase activity
767	10	10	11	11	Q6FVT5	CAGL0D05742g	OST1	Alpha subunit of the oligosaccharyltransferase complex of the ER lumen, which catalyzes asparagine-linked glycosylation of newly synthesized proteins	Has domain(s) with predicted dolichyl-diphosphooligosaccharide-protein glycotransferase activity, role in protein glycosylation and endoplasmic reticulum, integral component of membrane localization
768	7	7	5	5	Q6FJM8	CAGL0M05027g	BCH1	Member of the ChAPs family (Chs5p-Arf1p-binding proteins: Bch1p, Bch2p, Bud7p, Chs6p), that forms the exomer complex with Chs5p to mediate export of specific cargo proteins from the Golgi to the plasma membrane; may interact with ribosomes	Ortholog(s) have small GTPase binding activity, role in Golgi to plasma membrane protein transport, Golgi to vacuole transport, fungal-type cell wall chitin biosynthetic process and exomer complex localization
769	3	3	3	3	Q6FKU4	CAGL0L08602g	PPX1	Exopolyphosphatase, hydrolyzes inorganic polyphosphate (poly P) into Pi residues; located in the cytosol, plasma membrane, and mitochondrial matrix	Ortholog(s) have exopolyphosphatase activity, role in polyphosphate catabolic process and cytoplasm localization
770	2	2	2	2	Q6FKV4	CAGL0L08360g	TMA108	Protein that associates with ribosomes and is involved in ribosome biogenesis; putative metalloprotease	Ortholog(s) have nascent polypeptide-associated complex binding activity, role in regulation of cytoplasmic translation, ribosome biogenesis and nascent polypeptide-associated complex, ribosome localization
771	2	2	1	2	Q6FL74	CAGL0L05632g	PBS2	MAP kinase kinase of the HOG signaling pathway; activated under severe osmotic stress; mitophagy-specific regulator; plays a role in regulating Ty1 transposition	Ortholog(s) have MAP kinase kinase activity, MAP-kinase scaffold activity
772	2	2	4	4	Q6FM41	CAGL0K11231g	MNN10	Subunit of a Golgi mannosyltransferase complex also containing Anp1p, Mnn9p, Mnn11p, and Hoc1p that mediates elongation of the polysaccharide mannan backbone; membrane protein of the mannosyltransferase family	Ortholog(s) have alpha-1,6-mannosyltransferase activity and role in ascospore formation, cell wall mannoprotein biosynthetic process, division septum assembly, protein N-linked glycosylation
773	2	2	2	2	Q6FMS0	CAGL0K05709g	GIN4	Protein kinase involved in bud growth and assembly of the septin ring, proposed to have kinase-dependent and kinase-independent activities; undergoes autophosphorylation; similar to Kcc4p and Hsl1p	Ortholog(s) have phospholipid binding activity
774	7	7	5	5	Q6FN89	CAGL0K01837g	TSC13	Enoyl reductase that catalyzes the last step in each cycle of very long chain fatty acid elongation, localizes to the ER, highly enriched in a structure marking nuclear-vacuolar junctions, coimmunoprecipitates with elongases Fen1p and Sur4p	Ortholog(s) have oxidoreductase activity, role in very long-chain fatty acid metabolic process and endoplasmic reticulum membrane localization
775	4	4	4	4	Q6FPF1	CAGL0J04312g	PEP1	Type I transmembrane sorting receptor for multiple vacuolar hydrolases; cycles between the late-Golgi and prevacuolar endosome-like compartments	Ortholog(s) have signal sequence binding activity, role in Golgi to endosome transport, Golgi to vacuole transport, protein targeting to vacuole and Golgi apparatus localization
776	2	2	2	2	Q6FPJ0	CAGL0J03454g	HDA1	Putative catalytic subunit of a class II histone deacetylase complex that also contains Hda2p and Hda3p; Hda1p interacts with the Hda2p-Hda3p subcomplex to form an active tetramer; deletion increases histone H2B, H3 and H4 acetylation	Ortholog(s) have chromatin binding, histone deacetylase activity, histone deacetylase activity (H3-K14 specific) activity
777	3	3	5	5	Q6FPJ5	CAGL0J03322g	AIM9	Putative protein of unknown function; the authentic, non-tagged protein is detected in highly purified mitochondria in high-throughput studies; null mutant displays elevated frequency of mitochondrial genome loss	Ortholog of S. cerevisiae : AIM9, C. albicans SC5314 : C1_01250W_A, C. dubliniensis CD36 : Cd36_01160, C. parapsilosis CDC317 : CPAR2_109750 and Candida tenuis NRRL Y-1498 : CANTEDRAFT_114216
778	3	3	3	3	Q6FQV5	CAGL0I03234g	SNU13	RNA binding protein, part of U3 snoRNP involved in rRNA processing, part of U4/U6-U5 tri-snRNP involved in mRNA splicing, similar to human 15.5K protein	Ortholog(s) have U3 snoRNA binding, U4 snRNA binding activity and role in mRNA splicing, via spliceosome, maturation of SSU-rRNA from tricistronic rRNA transcript (SSU-rRNA, 5.8S rRNA, LSU-rRNA)
779	2	2	2	2	Q6FR48	CAGL0I00968g	HIR2	Subunit of the HIR complex, a nucleosome assembly complex involved in regulation of histone gene transcription; recruits Swi-Snf complexes to histone gene promoters; promotes heterochromatic gene silencing with Asf1p	Ortholog(s) have DNA binding, nucleosome binding, transcription corepressor activity
780	3	3	3	3	Q6FRP3	CAGL0H07007g	PRE8	Alpha 2 subunit of the 20S proteasome	Ortholog(s) have role in proteasomal ubiquitin-independent protein catabolic process, proteasome-mediated ubiquitin-dependent protein catabolic process
781	10	11	9	9	Q6FT52	CAGL0G05335g	TPS2	Phosphatase subunit of the trehalose-6-phosphate synthase/phosphatase complex, which synthesizes the storage carbohydrate trehalose; expression is induced by stress conditions and repressed by the Ras-cAMP pathway	Ortholog(s) have trehalose-phosphatase activity
782	5	6	2	2	Q6FU45	CAGL0F06479g	RNA14	Cleavage and polyadenylation factor I (CF I) component; involved in cleavage and polyadenylation of mRNA 3' ends; bridges interaction between Rna15p and Hrp1p in the CF I complex; mutant displays reduced transcription elongation in the G-less-based run-on (GLRO) assay; required for gene looping	Ortholog(s) have RNA binding, protein heterodimerization activity and role in mRNA polyadenylation, pre-mRNA cleavage required for polyadenylation, regulation of mRNA 3'-end processing, response to DNA damage checkpoint signaling
783	7	7	7	7	Q6FU50	CAGL0F06369g	LHS1	Molecular chaperone of the endoplasmic reticulum lumen, involved in polypeptide translocation and folding; nucleotide exchange factor for the ER lumenal Hsp70 chaperone Kar2p; regulated by the unfolded protein response pathway	Protein of unknown function
784	4	4	2	2	Q6FUV4	CAGL0F00363g	OPI3	Phospholipid methyltransferase (methylene-fatty-acyl-phospholipid synthase), catalyzes the last two steps in phosphatidylcholine biosynthesis	Ortholog(s) have phosphatidyl-N-dimethylethanolamine N-methyltransferase activity, phosphatidyl-N-methylethanolamine N-methyltransferase activity and role in cleistothecium development, phosphatidylcholine biosynthetic process
785	5	5	9	9	Q6FX97	CAGL0B00660g	EMC1	Member of a transmembrane complex required for efficient folding of proteins in the ER; null mutant displays induction of the unfolded protein response; interacts with Gal80p	Ortholog(s) have role in protein folding in endoplasmic reticulum and ER membrane protein complex localization
786	3	3	3	3	Q6FY44	CAGL0A03036g	ATP17	Subunit f of the F0 sector of mitochondrial F1F0 ATP synthase, which is a large, evolutionarily conserved enzyme complex required for ATP synthesis	Ortholog(s) have proton-transporting ATP synthase activity, rotational mechanism activity and role in ATP synthesis coupled proton transport
787	5	6	8	9	Q6FSV7	CAGL0G07491g	MNN11	Subunit of a Golgi mannosyltransferase complex that also contains Anp1p, Mnn9p, Mnn10p, and Hoc1p, and mediates elongation of the polysaccharide mannan backbone; has homology to Mnn10p	Alpha-1,6-mannosyltransferase with a role in protein glycosylation
788	6	6	7	7	Q6FRZ5	CAGL0H04697g	SPT5	Protein involved in regulating Pol I and Pol II transcription and pre-mRNA processing; forms a complex with Spt4p; contains a C-terminal repeat domain that is a target for phosphorylation by Sgv1p	Ortholog(s) have DNA binding, RNA polymerase I core binding, RNA polymerase I transcription factor binding, RNA polymerase II complex binding, protein-containing complex binding and rRNA binding, more
789	7	7	4	4	Q6FUS9	CAGL0F00957g	TPD3	Regulatory subunit A of the heterotrimeric protein phosphatase 2A (PP2A), which also contains regulatory subunit Cdc55p and either catalytic subunit Pph21p or Pph22p; required for cell morphogenesis and transcription by RNA polymerase III	Putative serine/threonine protein phosphatase 2A, regulatory chain A
790	7	7	2	2	Q6FL97	CAGL0L05126g	VMA5	Subunit C of the eight-subunit V1 peripheral membrane domain of vacuolar H+-ATPase (V-ATPase), an electrogenic proton pump found throughout the endomembrane system; required for the V1 domain to assemble onto the vacuolar membrane	Ortholog(s) have role in calcium ion transport into cytosol and plasma membrane localization
791	4	4	5	5	Q6FXE0	CAGL0B01683g	TMN2	Protein with a role in cellular adhesion and filamentous growth; similar to Emp70p and Tmn3p; member of the evolutionarily conserved Transmembrane Nine family of proteins with nine membrane-spanning segments	Ortholog(s) have role in cellular copper ion homeostasis, invasive growth in response to glucose limitation, pseudohyphal growth, vacuolar transport and fungal-type vacuole membrane localization
792	16	16	7	7	Q6FXG2	CAGL0B02189g	CRM1	Major karyopherin, involved in export of proteins, RNAs, and ribosomal subunits from the nucleus; exportin	Ortholog(s) have nuclear export signal receptor activity, protein transporter activity
793	5	5	2	2	Q6FJV1	CAGL0M03355g	VAC8	Phosphorylated and palmitoylated vacuolar membrane protein that interacts with Atg13p, required for the cytoplasm-to-vacuole targeting (Cvt) pathway; interacts with Nvj1p to form nucleus-vacuole junctions	Ortholog(s) have protein membrane anchor activity
794	2	2	5	5	Q6FN22	CAGL0K03399g	YPK2	Protein kinase with similarity to serine/threonine protein kinase Ypk1p; functionally redundant with YPK1 at the genetic level; participates in a signaling pathway required for optimal cell wall integrity; homolog of mammalian kinase SGK	Ortholog(s) have protein serine/threonine kinase activity, protein serine/threonine kinase inhibitor activity
795	2	2	4	5	Q6FNW1	CAGL0J08635g	VPS21	Rab family GTPase required for endocytic transport and for sorting of vacuolar hydrolases; localized in endocytic intermediates; detected in mitochondria; geranylgeranylation required for membrane association; mammalian Rab5 homolog	Ortholog(s) have GTP binding, GTPase activity
796	3	3	3	4	Q6FRY2	CAGL0H04983g	PSA1	GDP-mannose pyrophosphorylase (mannose-1-phosphate guanyltransferase); synthesizes GDP-mannose from GTP and mannose-1-phosphate in cell wall biosynthesis; required for normal cell wall structure	Putative mannose-1-phosphate guanyltransferase
797	7	7	12	14	Q6SZS5	CAGL0M12881g	URA1	Dihydroorotate dehydrogenase, catalyzes the fourth enzymatic step in the de novo biosynthesis of pyrimidines, converting dihydroorotic acid into orotic acid	Ortholog(s) have dihydroorotate dehydrogenase activity, role in 'de novo' UMP biosynthetic process and mitochondrion localization
798	3	3	2	2	Q6FP59	CAGL0J06402g	LYS20	Homocitrate synthase isozyme, catalyzes the condensation of acetyl-CoA and alpha-ketoglutarate to form homocitrate, which is the first step in the lysine biosynthesis pathway; highly similar to the other isozyme, Lys21p	Ortholog(s) have homocitrate synthase activity, role in DNA repair, histone displacement, lysine biosynthetic process via aminoadipic acid and nucleus localization
799	3	3	2	2	Q6FRK0	CAGL0H07953g	EMC4	Member of a transmembrane complex required for efficient folding of proteins in the ER; null mutant displays induction of the unfolded protein response; human ortholog TMEM85 may function in apoptosis	Ortholog(s) have role in protein folding in endoplasmic reticulum and ER membrane protein complex localization
800	2	2	3	3	Q6FRZ2	CAGL0H04763g	NPL3	RNA-binding protein that promotes elongation, regulates termination, and carries poly(A) mRNA from nucleus to cytoplasm; required for pre-mRNA splicing; dissociation from mRNAs promoted by Mtr10p; phosphorylated by Sky1p in the cytoplasm	Has domain(s) with predicted nucleic acid binding, nucleotide binding activity
801	3	3	2	2	Q6FSZ7	CAGL0G06600g	MIC27	Putative protein of unknown function; non-tagged protein is detected in purified mitochondria; null mutant is viable and displays reduced respiratory growth and reduced frequency of mitochondrial genome loss	Ortholog(s) have role in cristae formation, positive regulation of protein oligomerization and MICOS complex, fungal-type vacuole membrane, mitochondrial crista junction localization
802	4	4	6	6	Q6FV23	CAGL0E05346g	VMA4	Subunit E of the eight-subunit V1 peripheral membrane domain of the vacuolar H+-ATPase (V-ATPase), an electrogenic proton pump found throughout the endomembrane system; required for the V1 domain to assemble onto the vacuolar membrane	Ortholog(s) have fungal-type vacuole membrane, vacuolar proton-transporting V-type ATPase, V1 domain localization
803	2	2	3	3	Q6FVZ0	CAGL0D04356g	GCV1	T subunit of the mitochondrial glycine decarboxylase complex, required for the catabolism of glycine to 5,10-methylene-THF; expression is regulated by levels of levels of 5,10-methylene-THF in the cytoplasm	Ortholog(s) have glycine dehydrogenase (decarboxylating) activity and role in glycine metabolic process, one-carbon metabolic process
804	2	2	3	3	Q6FWQ9	CAGL0C03630g	MVD1	Mevalonate pyrophosphate decarboxylase, essential enzyme involved in the biosynthesis of isoprenoids and sterols, including ergosterol; acts as a homodimer	Ortholog(s) have diphosphomevalonate decarboxylase activity and role in isopentenyl diphosphate biosynthetic process, mevalonate pathway, sterol biosynthetic process
805	9	10	10	13	Q6FLZ5	CAGL0K12276g	PHO88	Probable membrane protein, involved in phosphate transport; pho88 pho86 double null mutant exhibits enhanced synthesis of repressible acid phosphatase at high inorganic phosphate concentrations	Ortholog(s) have role in protein maturation, protein targeting to ER and endoplasmic reticulum, plasma membrane localization
806	6	6	7	7	Q6FVA2	CAGL0E03564g	CDC3	Component of the septin ring of the mother-bud neck that is required for cytokinesis; septins recruit proteins to the neck and can act as a barrier to diffusion at the membrane, and they comprise the 10nm filaments seen with EM	Ortholog(s) have GTP binding, phosphatidylinositol-4-phosphate binding, phosphatidylinositol-5-phosphate binding, structural molecule activity
807	6	6	7	7	Q8TG07	CAGL0J11770g	PLB1	Phospholipase B (lysophospholipase) involved in lipid metabolism, required for deacylation of phosphatidylcholine and phosphatidylethanolamine but not phosphatidylinositol	Putative phospholipase B; predicted GPI-anchor
808	4	4	4	4	Q6FIY9	CAGL0M10549g	RCF2	Putative protein of unknown function; non-tagged protein is detected in purified mitochondria; may interact with respiratory chain complex IV; null mutant is viable and displays reduced frequency of mitochondrial genome loss	Ortholog(s) have role in mitochondrial respiratory chain complex IV assembly and integral component of mitochondrial inner membrane, mitochondrial respiratory chain supercomplex, plasma membrane localization
809	2	2	3	6	Q6FQN6	CAGL0I04796g	SCO2	Protein anchored to the mitochondrial inner membrane, similar to Sco1p and may have a redundant function with Sco1p in delivery of copper to cytochrome c oxidase; interacts with Cox2p	Ortholog(s) have mitochondrial envelope localization
810	5	6	2	2	Q6FSD9	CAGL0H01309g	DPL1	Dihydrosphingosine phosphate lyase, regulates intracellular levels of sphingolipid long-chain base phosphates (LCBPs), degrades phosphorylated long chain bases, prefers C16 dihydrosphingosine-l-phosphate as a substrate	Ortholog(s) have sphinganine-1-phosphate aldolase activity and role in calcium-mediated signaling, cellular response to starvation, sphingolipid metabolic process
811	3	3	5	5	Q6FWN3	CAGL0C04257g	COQ1	Hexaprenyl pyrophosphate synthetase, catalyzes the first step in ubiquinone (coenzyme Q) biosynthesis	Ortholog(s) have di-trans,poly-cis-decaprenylcistransferase activity, trans-hexaprenyltranstransferase activity and role in farnesyl diphosphate biosynthetic process, mevalonate pathway, ubiquinone biosynthetic process
812	4	4	4	4	Q6FXE3	CAGL0B02607g	HEM1	5-aminolevulinate synthase, catalyzes the first step in the heme biosynthetic pathway; an N-terminal signal sequence is required for localization to the mitochondrial matrix; expression is regulated by Hap2p-Hap3p	5-aminolevulinate synthase
813	13	14	11	13	Q6FMF1	CAGL0K08558g	GFA1	Glutamine-fructose-6-phosphate amidotransferase, catalyzes the formation of glucosamine-6-P and glutamate from fructose-6-P and glutamine in the first step of chitin biosynthesis	Ortholog(s) have glutamine-fructose-6-phosphate transaminase (isomerizing) activity
814	7	8	6	6	Q6FU24	CAGL0F06941g	PYC1	Pyruvate carboxylase isoform, cytoplasmic enzyme that converts pyruvate to oxaloacetate; highly similar to isoform Pyc2p but differentially regulated; mutations in the human homolog are associated with lactic acidosis	Putative pyruvate carboxylase isoform; gene is upregulated in azole-resistant strain
815	12	13	24	24	Q6FLR0	CAGL0L01419g	SPF1	P-type ATPase, ion transporter of the ER membrane involved in ER function and Ca2+ homeostasis; required for regulating Hmg2p degradation; confers sensitivity to a killer toxin (SMKT) produced by Pichia farinosa KK1	Ortholog(s) have ATPase activity, coupled to transmembrane movement of ions, phosphorylative mechanism activity
816	4	4	2	2	O93794	CAGL0J05610g	TOP2	Topoisomerase II, relieves torsional strain in DNA by cleaving and re-sealing the phosphodiester backbone of both positively and negatively supercoiled DNA; cleaves complementary strands; localizes to axial cores in meiosis	DNA topoisomerase II
817	2	2	4	4	Q6FP54	CAGL0J06534g	NUP188	Subunit of the nuclear pore complex (NPC), involved in the structural organization of the complex and of the nuclear envelope, also involved in nuclear envelope permeability, interacts with Pom152p and Nic96p	Ortholog(s) have structural constituent of nuclear pore activity and role in mRNA export from nucleus in response to heat stress, nuclear pore organization, protein import into nucleus, regulation of G2/M transition of mitotic cell cycle
818	2	2	4	4	Q6FTS0	CAGL0G00220g	BGL2	Endo-beta-1,3-glucanase, major protein of the cell wall, involved in cell wall maintenance	Ortholog(s) have 1,3-beta-glucanosyltransferase activity, glucan endo-1,3-beta-D-glucosidase activity
819	17	17	16	17	Q6FR73	CAGL0I00418g	OLE1	Delta(9) fatty acid desaturase, required for monounsaturated fatty acid synthesis and for normal distribution of mitochondria	Ortholog(s) have electron transfer activity, stearoyl-CoA 9-desaturase activity
820	4	4	7	9	Q6FN17	CAGL0K03509g	HFD1	Putative fatty aldehyde dehydrogenase, located in the mitochondrial outer membrane and also in lipid particles; has similarity to human fatty aldehyde dehydrogenase (FALDH) which is implicated in Sjogren-Larsson syndrome	Putative mitochondrial fatty aldehyde dehydrogenase; gene is upregulated in azole-resistant strain
821	18	23	19	29	Q6FV79	CAGL0E04092g	ARN1	Transporter, member of the ARN family of transporters that specifically recognize siderophore-iron chelates; responsible for uptake of iron bound to ferrirubin, ferrirhodin, and related siderophores	Putative siderophore-iron transporter with 14 transmembrane domains; required for iron-dependent survival in macrophages; mRNA levels elevated under iron deficiency conditions; plasma membrane localized
822	4	4	3	3	Q6FP04	CAGL0J07656g	SLA2	Transmembrane actin-binding protein involved in membrane cytoskeleton assembly and cell polarization; adaptor protein that links actin to clathrin and endocytosis; present in the actin cortical patch of the emerging bud tip; dimer in vivo	Ortholog(s) have protein binding, bridging activity
823	2	2	8	9	Q6FPS4	CAGL0J01353g	YTA12	Component, with Afg3p, of the mitochondrial inner membrane m-AAA protease that mediates degradation of misfolded or unassembled proteins and is also required for correct assembly of mitochondrial enzyme complexes	Ortholog(s) have ATP binding, ATPase activity, metallopeptidase activity, role in cellular protein-containing complex assembly, signal peptide processing and m-AAA complex, mitochondrial inner boundary membrane localization
824	3	3	8	8	Q6FY37	CAGL0A02321g	HXT5	Hexose transporter with moderate affinity for glucose, induced in the presence of non-fermentable carbon sources, induced by a decrease in growth rate, contains an extended N-terminal domain relative to other HXTs	Ortholog(s) have fructose transmembrane transporter activity, glucose transmembrane transporter activity, mannose transmembrane transporter activity and role in fructose import across plasma membrane, glucose import across plasma membrane
825	8	8	11	11	Q6FPU5	CAGL0J00847g	YJL045W	Minor succinate dehydrogenase isozyme; homologous to Sdh1p, the major isozyme reponsible for the oxidation of succinate and transfer of electrons to ubiquinone; induced during the diauxic shift in a Cat8p-dependent manner	Ortholog(s) have succinate dehydrogenase (ubiquinone) activity, role in cellular respiration and mitochondrion localization
826	4	4	4	4	Q6FM09	CAGL0K11968g	EHD3	3-hydroxyisobutyryl-CoA hydrolase, member of a family of enoyl-CoA hydratase/isomerases; non-tagged protein is detected in highly purified mitochondria in high-throughput studies; phosphorylated; mutation affects fluid-phase endocytosis	Ortholog(s) have 3-hydroxyisobutyryl-CoA hydrolase activity and mitochondrial ribosome localization
827	6	6	1	2	Q6FNQ8	CAGL0J09812g	TPS1	Synthase subunit of trehalose-6-phosphate synthase/phosphatase complex, which synthesizes the storage carbohydrate trehalose; also found in a monomeric form; expression is induced by the stress response and repressed by the Ras-cAMP pathway	Ortholog(s) have alpha,alpha-trehalose-phosphate synthase (UDP-forming) activity, trehalose-phosphatase activity
828	5	5	8	8	Q6FKG3	CAGL0L11814g	DNF1	Aminophospholipid translocase (flippase) that localizes primarily to the plasma membrane; contributes to endocytosis, protein transport and cell polarity; type 4 P-type ATPase	Ortholog(s) have ATPase activity, coupled to transmembrane movement of ions, phosphorylative mechanism, phospholipid-translocating ATPase activity
829	4	4	5	5	Q6FJ51	CAGL0M09185g	EMC2	Member of a transmembrane complex required for efficient folding of proteins in the ER; null mutant displays induction of the unfolded protein response	Ortholog(s) have role in protein folding in endoplasmic reticulum and ER membrane protein complex localization
830	2	2	3	3	Q6FIZ0	CAGL0M10527g	UTP20	Component of the small-subunit (SSU) processome, which is involved in the biogenesis of the 18S rRNA	Protein of unknown function
831	2	2	3	3	Q6FKW7	CAGL0L08074g	SYP1	Subunit (90 kDa) of TFIID and SAGA complexes, involved in RNA polymerase II transcription initiation and in chromatin modification	Ortholog(s) have enzyme inhibitor activity and role in actin cortical patch assembly, negative regulation of catalytic activity, septin cytoskeleton organization
832	2	2	3	3	Q6FPG0	CAGL0J04114g	ODC2	Mitochondrial inner membrane transporter, exports 2-oxoadipate and 2-oxoglutarate from the mitochondrial matrix to the cytosol for use in lysine and glutamate biosynthesis and in lysine catabolism	Ortholog(s) have dicarboxylic acid transmembrane transporter activity, role in mitochondrial transport and mitochondrial inner membrane localization
833	2	3	3	3	Q6FKE4	CAGL0L12232g	GAA1	Subunit of the GPI (glycosylphosphatidylinositol):protein transamidase complex, removes the GPI-anchoring signal and attaches GPI to proteins in the ER	Ortholog(s) have role in attachment of GPI anchor to protein and GPI-anchor transamidase complex localization
834	3	4	2	2	Q6FUR4	CAGL0F01287g	GAS5	1,3-beta-glucanosyltransferase, has similarity to Gas1p; localizes to the cell wall	Putative transglycosidase with a predicted role in the elongation of 1,3-beta-glucan
835	6	7	6	6	Q6FJ92	CAGL0M08206g	TOH1	GPI-anchored cell wall protein of unknown function; induced in response to cell wall damaging agents and by mutations in genes involved in cell wall biogenesis; sequence similarity to YBR162C/TOS1, a covalently bound cell wall protein	Protein of unknown function
836	10	10	11	11	Q6FL41	CAGL0L06402g	YCF1	Vacuolar glutathione S-conjugate transporter of the ATP-binding cassette family, has a role in detoxifying metals such as cadmium, mercury, and arsenite; also transports unconjugated bilirubin; similar to human cystic fibrosis protein CFTR	Ortholog(s) have bilirubin transmembrane transporter activity, glutathione S-conjugate-exporting ATPase activity, phytochelatin transmembrane transporter ATPase activity
837	3	3	4	4	Q6FRU9	CAGL0H05731g	SEC62	Essential subunit of Sec63 complex (Sec63p, Sec62p, Sec66p and Sec72p); with Sec61 complex, Kar2p/BiP and Lhs1p forms a channel competent for SRP-dependent and post-translational SRP-independent protein targeting and import into the ER	Ortholog(s) have protein transporter activity, role in posttranslational protein targeting to membrane, translocation and Sec62/Sec63 complex, plasma membrane localization
838	3	3	12	12	Q6FTR9	CAGL0G00242g	YOR1	Plasma membrane ATP-binding cassette (ABC) transporter, multidrug transporter mediates export of many different organic anions including oligomycin; similar to human cystic fibrosis transmembrane receptor (CFTR)	Putative ABC transporter involved in multidrug efflux; gene is upregulated in azole-resistant strain
839	1	3	1	5	Q6FJG4	CAGL0M06501g	RPS9B	Protein component of the small (40S) ribosomal subunit; nearly identical to Rps9Ap and has similarity to E. coli S4 and rat S9 ribosomal proteins	Ortholog(s) have structural constituent of ribosome activity and role in maturation of SSU-rRNA from tricistronic rRNA transcript (SSU-rRNA, 5.8S rRNA, LSU-rRNA), positive regulation of translational fidelity
840	3	3	5	5	Q6FPP9	CAGL0J02068g	EPS1	ER protein with chaperone and co-chaperone activity, involved in retention of resident ER proteins; has a role in recognizing proteins targeted for ER-associated degradation (ERAD), member of the protein disulfide isomerase family	Ortholog(s) have protein disulfide isomerase activity, protein-disulfide reductase (glutathione) activity, unfolded protein binding activity and role in protein retention in ER lumen, ubiquitin-dependent ERAD pathway
841	4	4	4	4	Q6FUT7	CAGL0F00759g	PMT3	Protein O-mannosyltransferase, transfers mannose residues from dolichyl phosphate-D-mannose to protein serine/threonine residues; acts in a complex with Pmt5p, can instead interact with Pmt1p in some conditions; target for new antifungals	Ortholog(s) have role in protein O-linked mannosylation and dolichyl-phosphate-mannose-protein mannosyltransferase Pmt1p-Pmt3p dimer complex, dolichyl-phosphate-mannose-protein mannosyltransferase Pmt5p-Pmt3p dimer complex localization
842	9	9	7	7	Q6FVM0	CAGL0E00847g	SEC7	Guanine nucleotide exchange factor (GEF) for ADP ribosylation factors involved in proliferation of the Golgi, intra-Golgi transport and ER-to-Golgi transport; found in the cytoplasm and on Golgi-associated coated vesicles	Ortholog(s) have ARF guanyl-nucleotide exchange factor activity and role in ER to Golgi vesicle-mediated transport, autophagosome assembly, cellular response to drug, hyphal growth, intra-Golgi vesicle-mediated transport
843	2	4	3	5	Q6FT73	CAGL0G04851g	ELO3	Elongase, involved in fatty acid and sphingolipid biosynthesis; synthesizes very long chain 20-26-carbon fatty acids from C18-CoA primers; involved in regulation of sphingolipid biosynthesis	Predicted fatty acid elongase involved in production of very long chain fatty acids for sphingolipid biosynthesis; mutants show reduced sensitivity to caspofungin and increased sensitivity to micafungin
844	8	8	7	8	Q6FK22	CAGL0M01782g	SEC18	ATPase required for vesicular transport between ER and Golgi, the 'priming' step in homotypic vacuole fusion, autophagy, and protein secretion; releases Sec17p from SNAP complexes; has similarity to mammalian NSF	Ortholog(s) have ATPase activity, SNARE binding, phosphatidic acid binding activity
845	2	2	6	6	Q6FLA7	CAGL0L04862g	NUP57	Nucleoporin, essential subunit of the nuclear pore complex (NPC), functions as the organizing center of an NPC subcomplex containing Nsp1p, Nup49p, Nup57p, and Nic96p	Ortholog(s) have structural constituent of nuclear pore activity and role in NLS-bearing protein import into nucleus, nuclear pore organization, protein localization to nuclear inner membrane
846	3	3	2	2	Q6FLP3	CAGL0L01881g	PTM1	Protein of unknown function, copurifies with late Golgi vesicles containing the v-SNARE Tlg2p	Has domain(s) with predicted integral component of membrane localization
847	3	3	2	2	Q6FMA0	CAGL0K09790g	SRV2	CAP (cyclase-associated protein) subunit of adenylyl cyclase complex; N-terminus binds adenylyl cyclase and facilitates activation by RAS; C-terminus binds ADP-actin monomers, facilitating regulation of actin dynamics and cell morphogenesis	Ortholog(s) have actin binding, adenylate cyclase binding activity
848	2	2	5	5	Q6FR60	CAGL0I00704g	SWP1	Nuclear transport factor (karyopherin) involved in protein transport between the cytoplasm and nucleoplasm; similar to Nmd5p, Cse1p, Lph2p, and the human cellular apoptosis susceptibility protein, CAS1	Ortholog(s) have dolichyl-diphosphooligosaccharide-protein glycotransferase activity, role in protein N-linked glycosylation and oligosaccharyltransferase complex localization
849	5	5	3	3	Q6FTE0	CAGL0G03245g	IML2	Protein of unknown function; the authentic, non-tagged protein is detected in highly purified mitochondria in high-throughput studies	Ortholog(s) have role in cellular response to misfolded protein
850	2	2	2	2	Q6FTE4	CAGL0G03157g	PIS1	Phosphatidylinositol synthase, required for biosynthesis of phosphatidylinositol, which is a precursor for polyphosphoinositides, sphingolipids, and glycolipid anchors for some of the plasma membrane proteins	Has domain(s) with predicted phosphotransferase activity, for other substituted phosphate groups activity, role in phospholipid biosynthetic process and membrane localization
851	4	4	5	5	Q6FV20	CAGL0E05412g	KRE5	Protein required for beta-1,6 glucan biosynthesis; mutations result in aberrant morphology and severe growth defects	Ortholog(s) have UDP-glucose:glycoprotein glucosyltransferase activity
852	3	3	3	3	Q6FW65	CAGL0D02618g	PEX11	Peroxisomal membrane protein required for medium-chain fatty acid oxidation and peroxisome proliferation, possibly by inducing membrane curvature; localization regulated by phosphorylation; transcription regulated by Adr1p and Pip2p-Oaf1p	Ortholog(s) have role in fatty acid oxidation, peroxisome fission and endoplasmic reticulum, peroxisomal importomer complex, peroxisomal membrane localization
853	2	2	7	8	Q6FLC5	CAGL0L04466g	SEY1	GTPase with a role in ER morphology; interacts physically and genetically with Yop1p and Rtn1p; possible functional ortholog of mammalian atlastins, defects in which cause a form of hereditary spastic paraplegia; homolog of Arabidopsis RHD3	Ortholog(s) have GTPase activity, role in cellular response to drug, endoplasmic reticulum inheritance, endoplasmic reticulum membrane fusion, hexose transmembrane transport, pathogenesis and cortical endoplasmic reticulum localization
854	5	5	5	5	Q6FSY4	CAGL0G06886g	TPH3	Putative protein of unknown function; GFP-fusion protein localizes to the cytoplasm; conserved in closely related Saccharomyces species	Protein of unknown function
855	3	3	6	6	Q6FK99	CAGL0L13244g	EMP46	Integral membrane component of endoplasmic reticulum-derived COPII-coated vesicles, which function in ER to Golgi transport	Ortholog(s) have carbohydrate binding activity, role in ER to Golgi vesicle-mediated transport and COPII-coated ER to Golgi transport vesicle, Golgi membrane localization
856	3	3	5	5	Q6FNP0	CAGL0J10186g	LAT1	Dihydrolipoamide acetyltransferase component (E2) of pyruvate dehydrogenase complex, which catalyzes the oxidative decarboxylation of pyruvate to acetyl-CoA	Ortholog(s) have dihydrolipoyllysine-residue acetyltransferase activity, pyruvate dehydrogenase (acetyl-transferring) activity and role in acetyl-CoA biosynthetic process from pyruvate, pyruvate catabolic process
857	3	3	5	5	Q6FV84	CAGL0E03982g	VMR1	Vacuolar membrane protein involved in multiple drug resistance and metal sensitivity; ATP-binding cassette (ABC) family member involved in drug transport; potential Cdc28p substrate; induced under respiratory conditions	Ortholog(s) have role in drug transport, response to metal ion and fungal-type vacuole membrane localization
858	3	3	3	3	Q6FX11	CAGL0C01353g	SEC24	Component of the Sec23p-Sec24p heterodimer of the COPII vesicle coat, required for cargo selection during vesicle formation in ER to Golgi transport; homologous to Sfb2p and Sfb3p	Ortholog(s) have signal sequence binding activity, role in cargo loading into COPII-coated vesicle, macroautophagy and COPII vesicle coat, endoplasmic reticulum exit site localization
859	3	3	7	7	Q6FKH9	CAGL0L11440g	TCB3	Protein of unknown function, localized to the mitochondrial outer membrane	Ortholog(s) have lipid binding activity and role in endoplasmic reticulum membrane organization, regulation of phosphatidylinositol dephosphorylation
860	3	3	2	2	Q6FPN1	CAGL0J02486g	SSM4	Plasma membrane t-SNARE involved in fusion of secretory vesicles at the plasma membrane; syntaxin homolog that is functionally redundant with Sso1p	Ortholog(s) have ubiquitin protein ligase activity, role in ubiquitin-dependent ERAD pathway and Doa10p ubiquitin ligase complex, integral component of endoplasmic reticulum membrane, nuclear inner membrane localization
861	2	2	3	3	Q6FWT0	CAGL0C03179g	SEC22	R-SNARE protein; assembles into SNARE complex with Bet1p, Bos1p and Sed5p; cycles between the ER and Golgi complex; involved in anterograde and retrograde transport between the ER and Golgi; synaptobrevin homolog	Ortholog(s) have SNAP receptor activity and role in ER to Golgi vesicle-mediated transport, retrograde vesicle-mediated transport, Golgi to ER, vesicle fusion with Golgi apparatus
862	2	2	2	2	Q6FS46	CAGL0H03553g	HRR25	Protein kinase involved in regulating diverse events including vesicular trafficking, DNA repair, and chromosome segregation; binds the CTD of RNA pol II; homolog of mammalian casein kinase 1delta (CK1delta)	Ortholog(s) have protein serine/threonine kinase activity, protein tyrosine kinase activity and role in Dma1-dependent checkpoint, linear element assembly, positive regulation of reciprocal meiotic recombination, regulation of DNA repair
863	5	5	4	4	Q6FMZ3	CAGL0K04037g	GSC2	Catalytic subunit of 1,3-beta-glucan synthase, involved in formation of the inner layer of the spore wall; activity positively regulated by Rho1p and negatively by Smk1p; has similarity to an alternate catalytic subunit, Fks1p (Gsc1p)	Putative 1,3-beta-glucan synthase component; functionally redundant with Fks1p; "hot spot" mutations in FKS2 confer resistance to echinocandins
864	4	5	5	5	Q6FMY5	CAGL0K04235g	NQM1	Transaldolase of unknown function; transcription is repressed by Mot1p and induced by alpha-factor and during diauxic shift	Putative transaldolase
865	3	3	3	3	Q6FL46	CAGL0L06270g	BMH2	14-3-3 protein, minor isoform; controls proteome at post-transcriptional level, binds proteins and DNA, involved in regulation of many processes including exocytosis, vesicle transport, Ras/MAPK signaling, and rapamycin-sensitive signaling	14-3-3 protein
866	2	2	3	3	Q6FMP6	CAGL0K06325g	HEH2	Inner nuclear membrane (INM) protein; contains helix-extension-helix (HEH) motif, nuclear localization signal sequence; targeting to the INM requires the Srp1p-Kap95p karyopherins and the Ran cycle	Ortholog(s) have role in chromatin silencing at centromere, chromatin silencing at rDNA, chromatin silencing at subtelomere, meiotic attachment of telomere to nuclear envelope, nuclear inner membrane organization
867	2	2	2	2	Q6FW60	CAGL0D02728g	AIM46	Putative protein of unknown function; the authentic, non-tagged protein is detected in highly purified mitochondria in high-throughput studies; null mutant displays elevated frequency of mitochondrial genome loss	Has domain(s) with predicted intramolecular lyase activity
868	3	3	2	2	Q6FX49	CAGL0C00319g	CPS1	Vacuolar carboxypeptidase yscS; expression is induced under low-nitrogen conditions	Ortholog(s) have carboxypeptidase activity, role in proteolysis involved in cellular protein catabolic process and fungal-type vacuole lumen localization
869	4	4	5	5	Q6FPV7	CAGL0J00583g	DAP2	Dipeptidyl aminopeptidase, synthesized as a glycosylated precursor; localizes to the vacuolar membrane; similar to Ste13p	Ortholog(s) have dipeptidyl-peptidase activity and fungal-type vacuole membrane localization
870	3	3	2	2	Q6FUB7	CAGL0F04741g	CMK2	Calmodulin-dependent protein kinase; may play a role in stress response, many CA++/calmodulan dependent phosphorylation substrates demonstrated in vitro, amino acid sequence similar to Cmk1p and mammalian Cam Kinase II	Ortholog(s) have calmodulin binding, calmodulin-dependent protein kinase activity
871	5	5	4	4	Q6FSE0	CAGL0H01287g	SSD1	Member of the heat shock protein 70 (HSP70) family; may be involved in protein folding; localized to the cytoplasm; highly homologous to the heat shock protein Sse1p	Ortholog(s) have mRNA 3'-UTR binding, mRNA 5'-UTR binding, translation repressor activity, mRNA regulatory element binding activity
872	3	3	3	3	F2Z6A2	CAGL0L03003g	GCN3	Alpha subunit of the translation initiation factor eIF2B, the guanine-nucleotide exchange factor for eIF2; activity subsequently regulated by phosphorylated eIF2; first identified as a positive regulator of GCN4 expression	Translation initiation factor eIF2B
873	2	2	2	2	Q6FIJ3	CAGL0M13959g	ELP6	Subunit of Elongator complex, which is required for modification of wobble nucleosides in tRNA; required for Elongator structural integrity	Ortholog(s) have ATPase activity, tRNA binding activity, role in protein urmylation, regulation of transcription by RNA polymerase II, tRNA wobble uridine modification and Elongator holoenzyme complex localization
874	2	2	4	4	Q6FIJ5	CAGL0M13915g	YMR310C	Putative protein of unknown function; predicted to be involved in ribosome biogenesis; green fluorescent protein (GFP)-fusion protein localizes to the nucleus; YMR310C is not an essential gene	Ortholog(s) have role in cell-abiotic substrate adhesion
875	2	2	2	2	Q6FIM4	CAGL0M13255g	YET1	Endoplasmic reticulum transmembrane protein; may interact with ribosomes, based on co-purification experiments; homolog of human BAP31 protein	Ortholog(s) have endoplasmic reticulum localization
876	4	4	3	3	Q6FJ32	CAGL0M09603g	MRPS8	Mitochondrial ribosomal protein of the small subunit	Ortholog(s) have structural constituent of ribosome activity and mitochondrial small ribosomal subunit localization
877	5	5	2	2	Q6FJF4	CAGL0M06721g	CAB2	Probable phosphopantothenoylcysteine synthetase (PPCS), which catalyzes the second step of coenzyme A biosynthesis from pantothenate; null mutant lethality is complemented by E. coli coaBC (encoding a bifunctional enzyme with PPCS activity)	Ortholog(s) have phosphopantothenate--cysteine ligase activity, role in acetyl-CoA biosynthetic process from pantothenate, coenzyme A biosynthetic process and cytoplasm, nucleus localization
878	2	2	2	2	Q6FJG1	CAGL0M06567g	FAL1	Nucleolar protein required for maturation of 18S rRNA, member of the eIF4A subfamily of DEAD-box ATP-dependent RNA helicases	Ortholog(s) have role in maturation of SSU-rRNA from tricistronic rRNA transcript (SSU-rRNA, 5.8S rRNA, LSU-rRNA) and FAL1-SGD1 complex, nucleolus localization
879	2	2	3	3	Q6FJJ7	CAGL0M05775g	NIP7	Nucleolar protein required for 60S ribosome subunit biogenesis, constituent of 66S pre-ribosomal particles; physically interacts with Nop8p and the exosome subunit Rrp43p	Has domain(s) with predicted RNA binding activity
880	6	6	6	6	Q6FJK7	CAGL0M05533g	DUR1,2	Urea amidolyase, contains both urea carboxylase and allophanate hydrolase activities, degrades urea to CO2 and NH3; expression sensitive to nitrogen catabolite repression and induced by allophanate, an intermediate in allantoin degradation	Ortholog(s) have role in nitrogen compound metabolic process
881	2	2	3	3	Q6FJL6	CAGL0M05335g	TAF5	Subunit (60 kDa) of TFIID and SAGA complexes, involved in transcription initiation of RNA polymerase II and in chromatin modification, similar to histone H4	Ortholog(s) have chromatin binding, protein-containing complex scaffold activity, ubiquitin binding activity and role in histone acetylation, transcription by RNA polymerase II
882	5	5	2	2	Q6FJR1	CAGL0M04279g	DIP2	Nucleolar protein, specifically associated with the U3 snoRNA, part of the large ribonucleoprotein complex known as the small subunit (SSU) processome, required for 18S rRNA biogenesis, part of the active pre-rRNA processing complex	Ortholog(s) have snoRNA binding activity
883	3	3	3	4	Q6FJR5	CAGL0M04191g	YPS1	Aspartic protease, member of the yapsin family of proteases involved in cell wall growth and maintenance; attached to the plasma membrane via a glycosylphosphatidylinositol (GPI) anchor	Yapsin family aspartic protease; predicted GPI-anchor; complements cell wall defect phenotypes of S. cerevisiae yps1 mutant; regulation of pH homeostasis under acid conditions; induced by high temperature, Slt1- and Crz1p-dependent
884	2	2	2	2	Q6FJX7	CAGL0M02761g	TBF1	Telobox-containing general regulatory factor; binds TTAGGG repeats within subtelomeric anti-silencing regions (STARs), blocking silent chromatin propagation; binds majority of snoRNA gene promoters, required for full snoRNA expression	Telomere repeat-binding factor
885	2	2	3	3	Q6FKA2	CAGL0L13178g	FMP25	Mitochondrial inner membrane protein required for an early step in assembly of respiratory complex III (cytochrome bc1 complex); mRNA is targeted to mitochondria	Ortholog(s) have role in mitochondrial respiratory chain complex III assembly and integral component of mitochondrial inner membrane localization
886	2	2	2	2	Q6FKC5	CAGL0L12672g	NOP4	Nucleolar protein, essential for processing and maturation of 27S pre-rRNA and large ribosomal subunit biogenesis; constituent of 66S pre-ribosomal particles; contains four RNA recognition motifs (RRMs)	Ortholog(s) have role in cellular response to drug, maturation of LSU-rRNA from tricistronic rRNA transcript (SSU-rRNA, 5.8S rRNA, LSU-rRNA)
887	2	2	4	4	Q6FKH2	CAGL0L11594g	RIO1	Essential serine kinase involved in cell cycle progression and processing of the 20S pre-rRNA into mature 18S rRNA	Ortholog(s) have protein kinase activity
888	5	5	2	2	Q6FKP6	CAGL0L09801g	RAM2	Alpha subunit of both the farnesyltransferase and type I geranylgeranyltransferase that catalyze prenylation of proteins containing a CAAX consensus motif; essential protein required for membrane localization of Ras proteins and a-factor	Putative prenyltransferase
889	5	5	4	4	Q6FKQ2	CAGL0L09669g	URB1	Nucleolar protein required for the normal accumulation of 25S and 5.8S rRNAs, associated with the 27SA2 pre-ribosomal particle; proposed to be involved in the biogenesis of the 60S ribosomal subunit	Ortholog(s) have role in maturation of 5.8S rRNA from tricistronic rRNA transcript (SSU-rRNA, 5.8S rRNA, LSU-rRNA), maturation of LSU-rRNA from tricistronic rRNA transcript (SSU-rRNA, 5.8S rRNA, LSU-rRNA) and nucleolus localization
890	2	2	1	2	Q6FKU8	CAGL0L08492g	YPR148C	Protein of unknown function that may interact with ribosomes, based on co-purification experiments; green fluorescent protein (GFP)-fusion protein localizes to the cytoplasm in a punctate pattern	Ortholog of S. cerevisiae : YPR148C and Saccharomyces cerevisiae S288C : YPR148C
891	2	2	2	2	Q6FKW2	CAGL0L08184g	ELO2	Fatty acid elongase, involved in sphingolipid biosynthesis; acts on fatty acids of up to 24 carbons in length; mutations have regulatory effects on 1,3-beta-glucan synthase, vacuolar ATPase, and the secretory pathway	Predicted fatty acid elongase with role in sphingolipid biosynthetic process; mutants show reduced sensitivity to caspofungin and increased sensitivity to micafungin
892	6	6	3	3	Q6FKY3	CAGL0L07678g	DIM1	Protein containing a UCS (UNC-45/CRO1/SHE4) domain, binds to myosin motor domains to regulate myosin function; involved in endocytosis, polarization of the actin cytoskeleton, and asymmetric mRNA localization	Putative essential 18S rRNA dimethylase; gene is downregulated in azole-resistant strain
893	5	5	2	2	Q6FLA4	CAGL0L04950g	ERB1	Constituent of 66S pre-ribosomal particles, forms a complex with Nop7p and Ytm1p that is required for maturation of the large ribosomal subunit; required for maturation of the 25S and 5.8S ribosomal RNAs; homologous to mammalian Bop1	Ortholog(s) have nucleolus localization
894	6	6	3	3	Q6FLE2	CAGL0L04092g	NMA111	Serine protease and general molecular chaperone; involved in response to heat stress and promotion of apoptosis; may contribute to lipid homeostasis; sequence similarity to the mammalian Omi/HtrA2 family of serine proteases	Ortholog(s) have serine-type endopeptidase activity
895	2	2	4	4	Q6FLQ4	CAGL0L01551g	SUR7	Protein similar to mammalian oxysterol-binding protein; contains ankyrin repeats; localizes to the Golgi and the nucleus-vacuole junction	Ortholog(s) have role in ascospore formation, cellular response to biotic stimulus, cellular response to chemical stimulus, cellular response to glucose starvation and cellular response to neutral pH, more
896	5	5	4	4	Q6FLS3	CAGL0L01089g	GLT1	NAD(+)-dependent glutamate synthase (GOGAT), synthesizes glutamate from glutamine and alpha-ketoglutarate; with Gln1p, forms the secondary pathway for glutamate biosynthesis from ammonia; expression regulated by nitrogen source	Ortholog(s) have glutamate synthase (NADH) activity and role in L-glutamate biosynthetic process, ammonia assimilation cycle, invasive filamentous growth
897	6	6	7	7	Q6FLV2	CAGL0L00429g	GCV2	P subunit of the mitochondrial glycine decarboxylase complex, required for the catabolism of glycine to 5,10-methylene-THF; expression is regulated by levels of 5,10-methylene-THF in the cytoplasm	Ortholog(s) have glycine dehydrogenase (decarboxylating) activity and role in glycine decarboxylation via glycine cleavage system, one-carbon metabolic process
898	2	2	2	2	Q6FLX4	CAGL0K12738g	FET5	Multicopper oxidase, integral membrane protein with similarity to Fet3p; may have a role in iron transport	Ortholog(s) have ferroxidase activity, role in iron ion transmembrane transport, prostaglandin biosynthetic process and fungal-type vacuole membrane, plasma membrane localization
899	3	3	2	2	Q6FLZ8	CAGL0K12210g	YMC2	Mitochondrial protein, putative inner membrane transporter with a role in oleate metabolism and glutamate biosynthesis; member of the mitochondrial carrier (MCF) family; has similarity with Ymc1p	Ortholog(s) have organic acid transmembrane transporter activity, role in mitochondrial transport, transmembrane transport and mitochondrion localization
900	2	2	3	3	Q6FM90	CAGL0K10010g	RRP8	Nucleolar protein involved in rRNA processing, pre-rRNA cleavage at site A2; also involved in telomere maintenance; mutation is synthetically lethal with a gar1 mutation	Ortholog(s) have rRNA (adenine) methyltransferase activity and role in rRNA methylation, ribosomal large subunit biogenesis
901	3	4	2	3	Q6FMA3	CAGL0K09724g	FPR1	Peptidyl-prolyl cis-trans isomerase (PPIase), binds to the drugs FK506 and rapamycin; also binds to the nonhistone chromatin binding protein Hmo1p and may regulate its assembly or function	Peptidyl-prolyl cis-trans isomerase; expression upregulated in biofilm vs planktonic cell culture
902	2	2	2	2	Q6FMM0	CAGL0K06919g	MCX1	Mitochondrial matrix protein; putative ATP-binding chaperone with non-proteolytic function; similar to bacterial ClpX proteins	Putative mitochondrial clpX-like chaperone
903	3	3	2	2	Q6FN63	CAGL0K02431g	MCM4	Essential helicase component of heterohexameric MCM2-7 complexes which bind pre-replication complexes on DNA and melt DNA prior to replication; forms an Mcm4p-6p-7p subcomplex; shows nuclear accumulation in G1; homolog of S. pombe Cdc21p	Ortholog(s) have 3'-5' DNA/RNA helicase activity, ATP-dependent four-way junction helicase activity, DNA replication origin binding, chromatin binding and single-stranded DNA binding, more
904	2	3	2	2	Q6FNH4	CAGL0J11660g	TOP1	Topoisomerase I, nuclear enzyme that relieves torsional strain in DNA by cleaving and re-sealing the phosphodiester backbone; relaxes both positively and negatively supercoiled DNA; functions in replication, transcription, and recombination	Ortholog(s) have DNA binding, DNA topoisomerase type I activity, role in DNA topological change, chromatin organization and cytosol, nucleus localization
905	4	4	3	3	Q6FNJ1	CAGL0J11286g	IPI3	Essential component of the Rix1 complex (Rix1p, Ipi1p, Ipi3p) that is required for processing of ITS2 sequences from 35S pre-rRNA; highly conserved and contains WD40 motifs; Rix1 complex associates with Mdn1p in pre-60S ribosomal particles	Ortholog(s) have chromatin binding activity
906	2	2	2	2	Q6FNL8	CAGL0J10692g	PTC7	Type 2C protein phosphatase (PP2C); alternatively spliced to create two mRNA isoforms; protein from spliced form localizes to the mitochondria while the one from the unspliced form is localized to the nuclear envelope	Ortholog(s) have protein serine/threonine phosphatase activity, role in protein dephosphorylation and mitochondrion, nuclear envelope localization
907	3	3	2	2	Q6FNT4	CAGL0J09218g	CDC53	Cullin, structural protein of SCF complexes (which also contain Skp1p, Cdc34p, Hrt1p and an F-box protein) involved in ubiquitination; SCF promotes the G1-S transition by targeting G1 cyclins and the Cln-CDK inhibitor Sic1p for degradation	Nuclear ubiquitin complex component
908	4	4	5	5	Q6FNV1	CAGL0J08844g	NOP14	Nucleolar protein, forms a complex with Noc4p that mediates maturation and nuclear export of 40S ribosomal subunits; also present in the small subunit processome complex, which is required for processing of pre-18S rRNA	Has domain(s) with predicted small-subunit processome localization
909	2	2	3	3	Q6FNY5	CAGL0J08074g	PDR17	Phosphatidylinositol transfer protein (PITP), downregulates Plb1p-mediated turnover of phosphatidylcholine, found in the cytosol and microsomes, homologous to Pdr16p, deletion affects phospholipid composition	Ortholog(s) have phosphatidylinositol transporter activity
910	3	3	2	2	Q6FP38	CAGL0J06908g	DBP1	Putative ATP-dependent RNA helicase of the DEAD-box protein family; mutants show reduced stability of the 40S ribosomal subunit scanning through 5' untranslated regions of mRNAs	Ortholog(s) have role in translational initiation and cytoplasm localization
911	3	3	3	3	Q6FP63	CAGL0J06314g	DLD2	D-lactate dehydrogenase, located in the mitochondrial matrix	Ortholog(s) have (R)-2-hydroxyglutarate dehydrogenase activity, D-lactate dehydrogenase (cytochrome) activity, FAD binding, actin binding activity and role in lactate catabolic process
912	1	2	1	2	Q6FP88	CAGL0J05764g	LSM7	Lsm (Like Sm) protein; part of heteroheptameric complexes (Lsm2p-7p and either Lsm1p or 8p): cytoplasmic Lsm1p complex involved in mRNA decay; nuclear Lsm8p complex part of U6 snRNP and possibly involved in processing tRNA, snoRNA, and rRNA	Ortholog(s) have RNA binding, poly(U) RNA binding activity and role in mRNA splicing, via spliceosome, maturation of SSU-rRNA, nuclear-transcribed mRNA catabolic process
913	2	2	4	4	Q6FPB3	CAGL0J05214g	NUP82	Nucleoporin, subunit of the nuclear pore complex (NPC); forms a subcomplex with Gle2p, Nup159p, Nsp1p, and Nup116p and is required for proper localization of Nup116p in the NPC	Ortholog(s) have role in mRNA export from nucleus, protein import into nucleus, ribosomal large subunit export from nucleus, ribosomal small subunit export from nucleus
914	2	2	2	2	Q6FPD8	CAGL0J04598g	URA4	Dihydroorotase, catalyzes the third enzymatic step in the de novo biosynthesis of pyrimidines, converting carbamoyl-L-aspartate into dihydroorotate	Ortholog(s) have dihydroorotase activity and role in 'de novo' pyrimidine nucleobase biosynthetic process, pyrimidine nucleotide biosynthetic process
915	2	3	2	2	Q6FPS8	CAGL0J01265g	UTP15	Nucleolar protein, component of the small subunit (SSU) processome containing the U3 snoRNA that is involved in processing of pre-18S rRNA	Ortholog(s) have snoRNA binding activity and role in cellular response to drug, maturation of SSU-rRNA from tricistronic rRNA transcript (SSU-rRNA, 5.8S rRNA, LSU-rRNA), positive regulation of transcription by RNA polymerase I
916	5	5	4	4	Q6FPY0	CAGL0I10923g	LIP5	Protein involved in biosynthesis of the coenzyme lipoic acid, has similarity to E. coli lipoic acid synthase	Ortholog(s) have role in protein lipoylation
917	5	5	3	3	Q6FQ29	CAGL0I09614g	ISW2	ATP-dependent DNA translocase involved in chromatin remodeling; ATPase component that, with Itc1p, forms a complex required for repression of a-specific genes, INO1, and early meiotic genes during mitotic growth	Ortholog(s) have DNA translocase activity, centromeric DNA binding, chromatin binding, single-stranded DNA binding activity
918	2	2	2	2	Q6FQA6	CAGL0I07799g	RPB5	RNA polymerase subunit ABC27, common to RNA polymerases I, II, and III; contacts DNA and affects transactivation	Ortholog(s) have DNA-directed 5'-3' RNA polymerase activity and role in transcription by RNA polymerase I, transcription by RNA polymerase II, transcription by RNA polymerase III
919	2	2	3	3	Q6FQA8	CAGL0I07755g	HAL9	Putative transcription factor containing a zinc finger; overexpression increases salt tolerance through increased expression of the ENA1 (Na+/Li+ extrusion pump) gene while gene disruption decreases both salt tolerance and ENA1 expression	Ortholog(s) have DNA binding, transcription coactivator activity, transcription factor activity, RNA polymerase II distal enhancer sequence-specific binding activity
920	2	2	3	3	Q6FQF1	CAGL0I06743g	FTR1	High affinity iron permease involved in the transport of iron across the plasma membrane; forms complex with Fet3p; expression is regulated by iron	Putative ferrous iron transmembrane transporter involved in iron uptake
921	2	2	2	2	Q6FQL3	CAGL0I05302g	IRR1	Subunit of the cohesin complex, which is required for sister chromatid cohesion during mitosis and meiosis and interacts with centromeres and chromosome arms, essential for viability	Ortholog(s) have chromatin binding activity, role in mitotic sister chromatid cohesion and cytosol, nuclear mitotic cohesin complex localization
922	2	2	2	3	Q6FQL7	CAGL0I05214g	CAP2	Beta subunit of the capping protein (CP) heterodimer (Cap1p and Cap2p) which binds to the barbed ends of actin filaments preventing further polymerization; localized predominantly to cortical actin patches	F-actin capping protein, beta subunit
923	2	2	3	3	Q6FQM5	CAGL0I05038g	PTC2	Type 2C protein phosphatase (PP2C); dephosphorylates Hog1p to limit maximal osmostress induced kinase activity; dephosphorylates Ire1p to downregulate the unfolded protein response; dephosphorylates Cdc28p; inactivates the DNA damage checkpoint	Ortholog(s) have MAP kinase serine/threonine phosphatase activity, magnesium-dependent protein serine/threonine phosphatase activity
924	2	2	4	4	Q6FQN8	CAGL0I04752g	CDS1	Phosphatidate cytidylyltransferase (CDP-diglyceride synthetase); an enzyme that catalyzes that conversion of CTP + phosphate into diphosphate + CDP-diaclglyerol, a critical step in the synthesis of all major yeast phospholipids	Ortholog(s) have phosphatidate cytidylyltransferase activity
925	3	3	2	2	Q6FQP5	CAGL0I04598g	TCM62	Protein involved in the assembly of the mitochondrial succinate dehydrogenase complex; putative chaperone	Ortholog(s) have role in mitochondrial respiratory chain complex II assembly and mitochondrial inner membrane localization
926	3	3	3	3	Q6FQV9	CAGL0I03102g	GEA2	Guanine nucleotide exchange factor for ADP ribosylation factors (ARFs), involved in vesicular transport between the Golgi and ER, Golgi organization, and actin cytoskeleton organization; similar to but not functionally redundant with Gea1p	Ortholog(s) have ARF guanyl-nucleotide exchange factor activity
927	3	3	3	4	Q6FQZ0	CAGL0I02354g	DBP8	ATPase, putative RNA helicase of the DEAD-box family; component of 90S preribosome complex involved in production of 18S rRNA and assembly of 40S small ribosomal subunit; ATPase activity stimulated by association with Esf2p	Ortholog(s) have ATP-dependent RNA helicase activity
928	3	3	2	2	Q6FR21	CAGL0I01606g	URB2	Nucleolar protein required for normal metabolism of the rRNA primary transcript, proposed to be involved in ribosome biogenesis	Ortholog(s) have role in rRNA metabolic process, ribosome biogenesis and nucleolus localization
929	5	5	2	2	Q6FRN2	CAGL0H07249g	DYS1	Deoxyhypusine synthase, catalyzes formation of deoxyhypusine, the first step in hypusine biosynthesis; triggers posttranslational hypusination of translation elongation factor eIF-5A and regulates its intracellular levels; tetrameric	Putative deoxyhypusine synthase
930	2	2	2	2	Q6FRP2	CAGL0H07029g	MRPL35	mitochondrial ribosomal protein of the large subunit	Ortholog(s) have structural constituent of ribosome activity and mitochondrial large ribosomal subunit localization
931	2	2	2	2	Q6FRV8	CAGL0H05533g	MOT1	Essential abundant protein involved in regulation of transcription, removes Spt15p (TBP) from DNA via its C-terminal ATPase activity, forms a complex with TBP that binds TATA DNA with high affinity but with altered specificity	Ortholog(s) have ATPase activity, DNA binding, TBP-class protein binding activity
932	2	2	3	3	Q6FS28	CAGL0H03949g	YCL001W-B	Putative protein of unknown function; YCL001W-B gene has similarity to DOM34 and is present in a region duplicated between chromosomes XIV and III	Has domain(s) with predicted role in RNA surveillance, nuclear-transcribed mRNA catabolic process, no-go decay, nuclear-transcribed mRNA catabolic process, non-stop decay
933	2	3	2	2	Q6FSD6	CAGL0H01375g	SUR2	Plasma membrane protein that localizes to furrow-like invaginations (MCC patches); component of eisosomes; associated with endocytosis, along with Pil1p and Lsp1p; sporulation and plasma membrane sphingolipid content are altered in mutants	Predicted sphinganine hydroxylase with role in sphingolipid biosynthesis; mutants show reduced sensitivity to caspofungin and increased sensitivity to micafungin
934	7	7	2	2	Q6FSJ4	CAGL0G10109g	RPC82	RNA polymerase III subunit C82	Ortholog(s) have RNA polymerase III activity, role in tRNA transcription by RNA polymerase III and RNA polymerase III complex localization
935	4	4	5	6	Q6FSM9	CAGL0G09273g	SNG1	Protein involved in resistance to nitrosoguanidine (MNNG) and 6-azauracil (6-AU); expression is regulated by transcription factors involved in multidrug resistance	Putative transporter involved in nitrosoguanidine resistance; gene is downregulated in azole-resistant strain
936	3	3	3	3	Q6FST0	CAGL0G08085g	DNF2	Aminophospholipid translocase (flippase) that localizes primarily to the plasma membrane; contributes to endocytosis, protein transport and cell polarity; type 4 P-type ATPase	Ortholog(s) have phospholipid-translocating ATPase activity
937	2	2	6	7	Q6FT41	CAGL0G05566g	FMP45	Integral membrane protein localized to mitochondria (untagged protein); required for sporulation and maintaining sphingolipid content; has sequence similarity to SUR7 and YNL194C	Ortholog(s) have role in ascospore formation, cellular response to drug, fungal-type cell wall organization and cell cortex, cellular bud membrane, endosome, fungal-type vacuole, membrane raft, perinuclear region of cytoplasm localization
938	3	3	2	2	Q6FT54	CAGL0G05291g	PAA1	Polyamine acetyltransferase; acetylates polyamines (e.g. putrescine, spermidine, spermine) and also aralkylamines (e.g. tryptamine, phenylethylamine); may be involved in transcription and/or DNA replication	Ortholog(s) have aralkylamine N-acetyltransferase activity, diamine N-acetyltransferase activity and role in chromatin organization
939	1	2	2	2	Q6FTG7	CAGL0G02629g	BMT5	Putative protein of unknown function; associates with precursors of the 60S ribosomal subunit; predicted to be involved in ribosome biogenesis	Ortholog(s) have rRNA (uridine-N3-)-methyltransferase activity, role in rRNA base methylation and nucleolus localization
940	2	2	5	5	Q6FTH5	CAGL0G02453g	PTR2	Integral membrane peptide transporter, mediates transport of di- and tri-peptides; conserved protein that contains 12 transmembrane domains; PTR2 expression is regulated by the N-end rule pathway via repression by Cup9p	Ortholog(s) have dipeptide transmembrane transporter activity, tripeptide transmembrane transporter activity, role in dipeptide transmembrane transport, tripeptide transport and cell division site, plasma membrane of cell tip localization
941	5	6	5	5	Q6FTK8	CAGL0G01738g	PIL1	Primary component of eisosomes, which are large immobile cell cortex structures associated with endocytosis; null mutants show activation of Pkc1p/Ypk1p stress resistance pathways; detected in phosphorylated state in mitochondria; member of the BAR domain family	Protein of unknown function
942	2	2	4	4	Q6FTP4	CAGL0G00902g	NUP2	Nucleoporin involved in nucleocytoplasmic transport, binds to either the nucleoplasmic or cytoplasmic faces of the nuclear pore complex depending on Ran-GTP levels; also has a role in chromatin organization	Ortholog(s) have Ran GTPase binding, structural constituent of nuclear pore activity
943	1	2	3	3	Q6FTV6	CAGL0F08503g	FOL2	GTP-cyclohydrolase I, catalyzes the first step in the folic acid biosynthetic pathway	Ortholog(s) have GTP cyclohydrolase I activity and role in folic acid-containing compound biosynthetic process
944	3	3	3	3	Q6FU30	CAGL0F06809g	YVH1	Protein phosphatase involved in vegetative growth at low temperatures, sporulation, and glycogen accumulation; mutants are defective in 60S ribosome assembly; member of the dual-specificity family of protein phosphatases	Ortholog(s) have protein tyrosine phosphatase activity
945	2	2	2	2	Q6FU81	CAGL0F05577g	MSS116	DEAD-box protein required for efficient splicing of mitochondrial Group I and II introns; non-polar RNA helicase that also facilities strand annealing	Ortholog(s) have ATP-dependent RNA helicase activity, RNA strand annealing activity
946	2	3	3	3	Q6FUC7	CAGL0F04499g	FUI1	High affinity uridine permease, localizes to the plasma membrane; also mediates low but significant transport of the cytotoxic nucleoside analog 5-fluorouridine; not involved in uracil transport	Ortholog(s) have uridine transmembrane transporter activity, role in transmembrane transport, uridine transport and plasma membrane localization
947	2	2	2	2	Q6FUD8	CAGL0F04257g	HEK2	RNA binding protein involved in the asymmetric localization of ASH1 mRNA; represses translation of ASH1 mRNA, an effect reversed by Yck1p-dependent phosphoryation; regulates telomere position effect and length; similarity to hnRNP-K	Ortholog(s) have mRNA binding activity, role in intracellular mRNA localization, mRNA stabilization, telomere maintenance via telomerase and P-body, nuclear chromosome, telomeric region localization
948	4	4	2	2	Q6FUF6	CAGL0F03861g	ERG12	Mevalonate kinase, acts in the biosynthesis of isoprenoids and sterols, including ergosterol, from mevalonate	Ortholog(s) have mevalonate kinase activity and role in ergosterol biosynthetic process, farnesyl diphosphate biosynthetic process, mevalonate pathway, isopentenyl diphosphate biosynthetic process, mevalonate pathway
949	2	2	2	3	Q6FUI1	CAGL0F03289g	LRP1	Nuclear exosome-associated nucleic acid binding protein; involved in RNA processing, surveillance, degradation, tethering, and export; homolog of mammalian nuclear matrix protein C1D involved in regulation of DNA repair and recombination	Ortholog(s) have double-stranded DNA binding, double-stranded RNA binding, enzyme regulator activity
950	3	3	4	4	Q6FUK4	CAGL0F02761g	ADE8	Phosphoribosyl-glycinamide transformylase, catalyzes a step in the 'de novo' purine nucleotide biosynthetic pathway	Ortholog(s) have phosphoribosylglycinamide formyltransferase activity, role in 'de novo' IMP biosynthetic process, adenine biosynthetic process and fungal biofilm matrix localization
951	2	2	2	2	Q6FUK8	CAGL0F02673g	RPB7	RNA polymerase II subunit B16; forms two subunit dissociable complex with Rpb4p; involved in recruitment of 3'-end processing factors to transcribing RNA polymerase II complex and in export of mRNA to cytoplasm under stress conditions; also involved in translation initiation	Ortholog(s) have DNA-directed 5'-3' RNA polymerase activity, RNA-directed 5'-3' RNA polymerase activity, single-stranded DNA binding, single-stranded RNA binding, translation initiation factor binding activity
952	3	3	5	5	Q6FUL3	CAGL0F02563g	HPT1	Dimeric hypoxanthine-guanine phosphoribosyltransferase, catalyzes the formation of both inosine monophosphate and guanosine monophosphate; mutations in the human homolog HPRT1 can cause Lesch-Nyhan syndrome and Kelley-Seegmiller syndrome	Putative hypoxanthine guanine phosphoribosyl transferase
953	3	3	3	3	Q6FUV1	CAGL0F00451g	RFC2	Subunit of heteropentameric Replication factor C (RF-C), which is a DNA binding protein and ATPase that acts as a clamp loader of the proliferating cell nuclear antigen (PCNA) processivity factor for DNA polymerases delta and epsilon	Ortholog(s) have DNA clamp loader activity, chromatin binding activity and role in UV-damage excision repair, leading strand elongation, mitotic DNA replication checkpoint, sister chromatid cohesion
954	4	5	3	3	Q6FV00	CAGL0E05874g	BMS1	GTPase required for synthesis of 40S ribosomal subunits and for processing the 35S pre-rRNA at sites A0, A1, and A2; interacts with Rcl1p, which stimulates its GTPase and U3 snoRNA binding activities; has similarity to Tsr1p	Ortholog(s) have GTP binding, GTPase activity, U3 snoRNA binding activity
955	2	2	3	3	Q6FV09	CAGL0E05676g	TYW1	Protein required for the synthesis of wybutosine, a modified guanosine found at the 3'-position adjacent to the anticodon of phenylalanine tRNA which supports reading frame maintenance by stabilizing codon-anticodon interactions	Ortholog(s) have role in wybutosine biosynthetic process
956	4	4	2	2	Q6FV63	CAGL0E04444g	ARD1	Subunit of N-terminal acetyltransferase NatA (Nat1p, Ard1p, Nat5p); acetylates many proteins and thus affects telomeric silencing, cell cycle, heat-shock resistance, mating, and sporulation; human Ard1p levels are elevated in cancer cells	Ortholog(s) have peptide alpha-N-acetyltransferase activity, peptide-glutamate-N-acetyltransferase activity, peptide-serine-N-acetyltransferase activity
957	2	2	4	4	Q6FVC1	CAGL0E03069g	ENP2	Essential nucleolar protein, required for biogenesis of the small ribosomal subunit; contains WD repeats, interacts with Mpp10p and Bfr2p, and has homology to Spb1p	Ortholog(s) have role in cellular response to drug, maturation of SSU-rRNA from tricistronic rRNA transcript (SSU-rRNA, 5.8S rRNA, LSU-rRNA) and nucleolus, small-subunit processome localization
958	5	5	6	6	Q6FVE3	CAGL0E02585g	RRP6	Nuclear exosome exonuclease component; has 3'-5' exonuclease activity; involved in RNA processing, maturation, surveillance, degradation, tethering, and export; has similarity to E. coli RNase D and to human PM-Sc1 100 (EXOSC10); mutant displays reduced transcription elongation in the G-less-based run-on (GLRO) assay	Ortholog(s) have 3'-5'-exoribonuclease activity
959	11	15	11	14	Q6FVI0	CAGL0E01727g	YPS3	Aspartic protease, member of the yapsin family of proteases involved in cell wall growth and maintenance; attached to the plasma membrane via a glycosylphosphatidylinositol (GPI) anchor	Putative aspartic protease; predicted GPI-anchor; member of a YPS gene cluster that is required for virulence in mice
960	2	2	2	2	Q6FVV0	CAGL0D05412g	MRPS5	Mitochondrial ribosomal protein of the small subunit	Ortholog(s) have structural constituent of ribosome activity and mitochondrial small ribosomal subunit localization
961	2	2	3	3	Q6FVZ1	CAGL0D04312g	NAM7	ATP-dependent RNA helicase of the SFI superfamily involved in nonsense mediated mRNA decay; required for efficient translation termination at nonsense codons and targeting of NMD substrates to P-bodies; involved in telomere maintenance	Ortholog(s) have role in regulation of mRNA stability involved in response to oxidative stress
962	2	2	2	2	Q6FWA4	CAGL0D01716g	POL30	Proliferating cell nuclear antigen (PCNA), functions as the sliding clamp for DNA polymerase delta; may function as a docking site for other proteins required for mitotic and meiotic chromosomal DNA replication and for DNA repair	Ortholog(s) have DNA polymerase processivity factor activity
963	3	4	2	2	Q6FWE4	CAGL0D00836g	SYO1	Protein of unknown function that is involved in endocytic site formation; may regulate assembly and disassembly of the septin ring; colocalizes and interacts with septin subunits; potential role in actin cytoskeletal organization	Ortholog(s) have unfolded protein binding activity and role in protein import into nucleus, ribosomal large subunit biogenesis
964	2	2	2	2	Q6FWE8	CAGL0D00748g	COX9	Subunit VIIa of cytochrome c oxidase, which is the terminal member of the mitochondrial inner membrane electron transport chain	Ortholog(s) have cytochrome-c oxidase activity, role in mitochondrial electron transport, cytochrome c to oxygen and mitochondrial respiratory chain complex IV, plasma membrane localization
965	2	2	2	3	Q6FWU8	CAGL0C02739g	FUN14	Mitochondrial protein of unknown function	Ortholog(s) have role in mitochondrion organization, phospholipid homeostasis and integral component of mitochondrial outer membrane localization
966	4	4	4	4	Q6FWV5	CAGL0C02585g	AFG2	ATPase of the CDC48/PAS1/SEC18 (AAA) family, forms a hexameric complex; is essential for pre-60S maturation and release of several preribosome maturation factors; may be involved in degradation of aberrant mRNAs	Ortholog(s) have ATPase activity, role in response to drug, ribosomal large subunit biogenesis and intracellular, preribosome, large subunit precursor localization
967	4	4	2	2	Q6FX07	CAGL0C01441g	RTT10	Cytoplasmic protein with a role in regulation of Ty1 transposition	Ortholog(s) have role in endocytic recycling and endosome localization
968	2	2	3	3	Q6FX32	CAGL0C00693g	CCC1	Putative vacuolar Fe2+/Mn2+ transporter; suppresses respiratory deficit of yfh1 mutants, which lack the ortholog of mammalian frataxin, by preventing mitochondrial iron accumulation	Putative vacuolar iron transporter
969	2	2	3	3	Q6FX72	CAGL0B00286g	CHA1	Catabolic L-serine (L-threonine) deaminase, catalyzes the degradation of both L-serine and L-threonine; required to use serine or threonine as the sole nitrogen source, transcriptionally induced by serine and threonine	Ortholog(s) have L-serine ammonia-lyase activity, L-threonine ammonia-lyase activity, role in L-serine catabolic process, threonine catabolic process and mitochondrial nucleoid localization
970	2	2	2	2	Q6FXA8	CAGL0B01419g	RIB4	Lumazine synthase (6,7-dimethyl-8-ribityllumazine synthase, also known as DMRL synthase); catalyzes synthesis of immediate precursor to riboflavin	Ortholog(s) have 6,7-dimethyl-8-ribityllumazine synthase activity, riboflavin binding activity, role in riboflavin biosynthetic process and mitochondrial intermembrane space localization
971	3	3	4	4	Q6FXM7	CAGL0B04543g	CRC1	Mitochondrial inner membrane carnitine transporter, required for carnitine-dependent transport of acetyl-CoA from peroxisomes to mitochondria during fatty acid beta-oxidation	Ortholog(s) have carnitine transmembrane transporter activity, carnitine:acyl carnitine antiporter activity and role in acetate catabolic process, carbon utilization, carnitine transport, fatty acid metabolic process
972	2	2	2	2	Q6FXR2	CAGL0B03707g	POL31	DNA polymerase III (delta) subunit, essential for cell viability; involved in DNA replication and DNA repair	Ortholog(s) have DNA-directed DNA polymerase activity, role in DNA strand elongation involved in DNA replication, DNA synthesis involved in UV-damage excision repair, premeiotic DNA replication and delta DNA polymerase complex localization
973	2	2	3	3	Q6FXT4	CAGL0A04323g	PTH2	One of two (see also PTH1) mitochondrially-localized peptidyl-tRNA hydrolases; negatively regulates the ubiquitin-proteasome pathway via interactions with ubiquitin-like ubiquitin-associated proteins; dispensable for cell growth	Ortholog(s) have aminoacyl-tRNA hydrolase activity and role in negative regulation of proteasomal ubiquitin-dependent protein catabolic process
974	4	4	4	4	Q6FXV1	CAGL0A00363g	LEU1	Isopropylmalate isomerase, catalyzes the second step in the leucine biosynthesis pathway	Ortholog(s) have 3-isopropylmalate dehydratase activity, role in leucine biosynthetic process and cytoplasmic stress granule, cytosol localization
975	2	2	2	2	Q6FXW5	CAGL0A01067g	KEL3	Cytoplasmic protein of unknown function	Ortholog of S. cerevisiae : KEL3, C. albicans SC5314 : C1_13720W_A, C. dubliniensis CD36 : Cd36_12710, C. parapsilosis CDC317 : CPAR2_201590 and Candida tenuis NRRL Y-1498 : cten_CGOB_00106
976	2	2	3	3	Q6FY34	CAGL0A02387g	MRP1	Mitochondrial ribosomal protein of the small subunit; MRP1 exhibits genetic interactions with PET122, encoding a COX3-specific translational activator, and with PET123, encoding a small subunit mitochondrial ribosomal protein	Ortholog(s) have structural constituent of ribosome activity and mitochondrial small ribosomal subunit localization
977	2	2	2	2	Q6FY41	CAGL0A02233g	HXT6	High-affinity glucose transporter of the major facilitator superfamily, nearly identical to Hxt7p, expressed at high basal levels relative to other HXTs, repression of expression by high glucose requires SNF3	Ortholog(s) have glucose transmembrane transporter activity and plasma membrane localization
978	2	2	2	2	Q6FY75	CAGL0A03454g	RSC58	Component of the RSC chromatin remodeling complex; RSC functions in transcriptional regulation and elongation, chromosome stability, and establishing sister chromatid cohesion; involved in telomere maintenance	Ortholog(s) have DNA translocase activity, role in chromatin remodeling, nucleosome disassembly, transcription elongation from RNA polymerase II promoter and RSC-type complex localization
979	3	3	2	2	Q6FY97	CAGL0A03949g	COQ9	Protein required for ubiquinone (coenzyme Q) biosynthesis and respiratory growth; localizes to the matrix face of the mitochondrial inner membrane in a large complex with ubiquinone biosynthetic enzymes	Ortholog(s) have role in ubiquinone-6 biosynthetic process and mitochondrial inner membrane localization
980	2	2	1	2	Q8NJR5	CAGL0J07392g	URE2	Nitrogen catabolite repression transcriptional regulator that acts by inhibition of GLN3 transcription in good nitrogen source; has glutathione peroxidase activity and can mutate to acquire GST activity; altered form creates [URE3] prion	Protein with an N-terminal prion domain and a C-terminal domain that regulates nitrogen catabolism; complements S. cerevisiae ure2 mutant for nitrogen regulation but does not form [URE3] prion when expressed in S. cerevisiae
981	5	7	6	6	Q96WT3	CAGL0F06413g	FET3	Ferro-O2-oxidoreductase required for high-affinity iron uptake and involved in mediating resistance to copper ion toxicity, belongs to class of integral membrane multicopper oxidases	Putative copper ferroxidase involved in iron uptake
982	2	2	4	4	Q9P4S5	CAGL0L11858g	CCA1	ATP (CTP):tRNA-specific tRNA nucleotidyltransferase; different forms targeted to the nucleus, cytosol, and mitochondrion are generated via the use of multiple transcriptional and translational start sites	ATP(CTP):tRNA nucleotidyltransferase, synthesizes the CCA sequence at the 3' end of tRNAs

## Sheet: S2
Table S2: A list of 1096 proteins identified in the membrane proteome of the Cgyps1-11Δ mutant in global membrane proteome analysis.
	Proteins highlighted in red colour are exclusive to the Cgyps1-11D mutant.
	Replicate 1		Replicate 2
Sr. No.	Unique	Total	Unique	Total	Reference	CAGL ID	S. cerevisiae common name	SGD (Saccharomyces Genome Database) description	CGD (Candida Genome Database) description
1	2	2	2	2	Q6FSU1	CAGL0G07843g	NOP7	Nucleolar protein involved in rRNA processing and 60S ribosomal subunit biogenesis; constituent of several different pre-ribosomal particles; required for exit from G0 and the initiation of cell proliferation	Ortholog(s) have role in cell cycle DNA replication, cellular response to drug, cellular response to starvation and filamentous growth of a population of unicellular organisms in response to starvation, more
2	2	2	4	4	O13306	CAGL0D05940g	ERG1	Squalene epoxidase, catalyzes the epoxidation of squalene to 2,3-oxidosqualene; plays an essential role in the ergosterol-biosynthesis pathway and is the specific target of the antifungal drug terbinafine	Squalene epoxidase with a role in ergosterol synthesis; involved in growth under conditions of low oxygen tension
3	2	2	2	2	Q6FQJ9	CAGL0I05654g	URK1	Uridine/cytidine kinase, component of the pyrimidine ribonucleotide salvage pathway that converts uridine into UMP and cytidine into CMP; involved in the pyrimidine deoxyribonucleotide salvage pathway, converting deoxycytidine into dCMP	Ortholog(s) have uridine kinase activity and role in pyrimidine-containing compound salvage
4	2	2	4	4	Q6FUV3	CAGL0F00407g	LIA1	Deoxyhypusine hydroxylase, a HEAT-repeat containing metalloenzyme that catalyzes hypusine formation; binds to and is required for the modification of Hyp2p (eIF5A); complements S. pombe mmd1 mutants defective in mitochondrial positioning	Ortholog(s) have deoxyhypusine monooxygenase activity
5	2	2	2	2	Q6FXL1	CAGL0B04917g	IDP2	Cytosolic NADP-specific isocitrate dehydrogenase, catalyzes oxidation of isocitrate to alpha-ketoglutarate; levels are elevated during growth on non-fermentable carbon sources and reduced during growth on glucose	S-adenosylmethionine synthetase
6	3	3	2	2	Q6FK37	CAGL0M01430g	UTP4	Subunit of U3-containing 90S preribosome and Small Subunit (SSU) processome complexes involved in production of 18S rRNA and assembly of small ribosomal subunit; member of t-Utp subcomplex involved with transcription of 35S rRNA transcript	Ortholog(s) have role in maturation of SSU-rRNA from tricistronic rRNA transcript (SSU-rRNA, 5.8S rRNA, LSU-rRNA), positive regulation of transcription by RNA polymerase I
7	5	5	2	2	Q6FQM6	CAGL0I05016g	TRP2	Anthranilate synthase, catalyzes the initial step of tryptophan biosynthesis, forms multifunctional hetero-oligomeric anthranilate synthase:indole-3-glycerol phosphate synthase enzyme complex with Trp3p	Putative anthranilate synthase component I; protein abundance increased in ace2 mutant cells
8	2	2	3	3	Q6FLG5	CAGL0L03586g	SAP185	Protein that forms a complex with the Sit4p protein phosphatase and is required for its function; member of a family of similar proteins including Sap4p, Sap155p, and Sap190p	Ortholog(s) have protein phosphatase activator activity
9	2	2	2	2	Q6FMP8	CAGL0K06281g	GUK1	Guanylate kinase, converts GMP to GDP; required for growth and mannose outer chain elongation of cell wall N-linked glycoproteins	Ortholog(s) have guanylate kinase activity, role in GDP biosynthetic process, GMP metabolic process and fungal biofilm matrix localization
10	2	2	2	2	Q6FPZ0	CAGL0I10670g	NOC4	Nucleolar protein, forms a complex with Nop14p that mediates maturation and nuclear export of 40S ribosomal subunits	Protein of unknown function
11	4	4	4	4	Q6FX86	CAGL0B00902g	HIS4	Multifunctional enzyme containing phosphoribosyl-ATP pyrophosphatase, phosphoribosyl-AMP cyclohydrolase, and histidinol dehydrogenase activities; catalyzes the second, third, ninth and tenth steps in histidine biosynthesis	Phosphoribosyl-AMP cyclohydrolase; phosphoribosyl-ATP pyrophosphatase; histidinol dehydrogenase
12	4	4	4	5	Q6FX63	CAGL0B00484g	SPB1	AdoMet-dependent methyltransferase involved in rRNA processing and 60S ribosomal subunit maturation; methylates G2922 in the tRNA docking site of the large subunit rRNA and in the absence of snR52, U2921; suppressor of PAB1 mutants	Ortholog(s) have rRNA (guanine) methyltransferase activity, rRNA (uridine-2'-O-)-methyltransferase activity
13	5	5	3	3	Q6FPC4	CAGL0J04928g	MTR4	ATP-dependent 3'-5' RNA helicase of the Dead-box family, involved in nuclear RNA processing and degradation both as a component of the TRAMP complex and in TRAMP independent processes; has a KOW domain that shows RNA binding activity	Ortholog(s) have ATP-dependent 3'-5' RNA helicase activity, poly(A) binding activity
14	5	6	3	3	Q6FK78	CAGL0M00484g	XPT1	Xanthine-guanine phosphoribosyl transferase, required for xanthine utilization and for optimal utilization of guanine	Ortholog(s) have guanine phosphoribosyltransferase activity, hypoxanthine phosphoribosyltransferase activity, xanthine phosphoribosyltransferase activity and role in GMP salvage, XMP salvage, hypoxanthine metabolic process
15	4	4	5	5	Q6FTI7	CAGL0G02189g	MTD1	NAD-dependent 5,10-methylenetetrahydrafolate dehydrogenase, plays a catalytic role in oxidation of cytoplasmic one-carbon units; expression is regulated by Bas1p and Bas2p, repressed by adenine, and may be induced by inositol and choline	Putative methylenetetrahydrofolate dehydrogenase (NAD+); protein abundance increased in ace2 mutant cells
16	4	4	3	3	Q6FL15	CAGL0L06952g	TIF34	eIF3i subunit of the core complex of translation initiation factor 3 (eIF3), which is essential for translation; stimulates rate of ribosomal scanning during translation reinitiation	Translation initiation factor eIF3, p39 subunit; protein abundance decreased in ace2 mutant cells
17	4	4	5	5	Q6FN65	CAGL0K02387g	ROK1	ATP-dependent RNA helicase of the DEAD box family; required for 18S rRNA synthesis	Has domain(s) with predicted ATP binding, ATP-dependent helicase activity, helicase activity, nucleic acid binding activity
18	2	2	3	6	Q6FPG5	CAGL0J04004g	MCP1	Protein of unknown function, localized to the mitochondrial outer membrane	Ortholog(s) have role in lipid homeostasis, mitochondrion organization and integral component of mitochondrial membrane, mitochondrial outer membrane localization
19	2	2	3	3	Q6FQN9	CAGL0I04730g	HMT1	Nuclear SAM-dependent mono- and asymmetric arginine dimethylating methyltransferase that modifies hnRNPs, including Npl3p and Hrp1p, affecting their activity and nuclear export; methylates U1 snRNP protein Snp1p and ribosomal protein Rps2p	Putative hnRNP arginine N-methyltransferase
20	2	2	3	3	Q6FRI9	CAGL0H08195g	STI1	Protein required for optimal translation under nutrient stress; perturbs association of Yef3p with ribosomes; involved in TOR signaling; binds G4 quadruplex and purine motif triplex nucleic acid; helps maintain telomere structure	Ortholog(s) have ATPase inhibitor activity, Hsp70 protein binding, Hsp90 protein binding, mRNA binding activity, role in protein folding, protein targeting to mitochondrion and cytoplasm localization
21	2	2	2	2	Q6FS39	CAGL0H03707g	SIS1	Type II HSP40 co-chaperone that interacts with the HSP70 protein Ssa1p; not functionally redundant with Ydj1p due to due to substrate specificity; shares similarity with bacterial DnaJ proteins	Ortholog(s) have misfolded protein binding activity and role in misfolded protein transport, nuclear protein quality control by the ubiquitin-proteasome system, protein folding, tRNA import into nucleus, translational initiation
22	2	2	2	2	Q6FX12	CAGL0C01331g	HPM1	AdoMet-dependent methyltransferase involved in a novel 3-methylhistidine modification of ribosomal protein Rpl3p; seven beta-strand MTase family member; null mutant exhibits a weak vacuolar protein sorting defect and caspofungin resistance	Ortholog(s) have protein-histidine N-methyltransferase activity and role in peptidyl-histidine methylation, to form tele-methylhistidine, positive regulation of translational fidelity, ribosomal large subunit assembly
23	2	2	1	2	Q6FX17	CAGL0C01221g	GCD6	Catalytic epsilon subunit of the translation initiation factor eIF2B, the guanine-nucleotide exchange factor for eIF2; activity subsequently regulated by phosphorylated eIF2; first identified as a negative regulator of GCN4 expression	Ortholog(s) have guanyl-nucleotide exchange factor activity, translation initiation factor activity, role in cytoplasmic translational initiation and eukaryotic translation initiation factor 2B complex localization
24	2	2	5	6	Q6FXE5	CAGL0B02563g	MSC1	Protein of unknown function; mutant is defective in directing meiotic recombination events to homologous chromatids; the authentic, non-tagged protein is detected in highly purified mitochondria and is phosphorylated	Expressed protein of unknown function
25	6	6	5	5	Q6FRD8	CAGL0H09372g	TYS1	Cytoplasmic tyrosyl-tRNA synthetase, required for cytoplasmic protein synthesis; interacts with positions 34 and 35 of the tRNATyr anticodon; mutations in human ortholog YARS are associated with Charcot-Marie-Tooth (CMT) neuropathies	Ortholog(s) have tyrosine-tRNA ligase activity, role in tyrosyl-tRNA aminoacylation and cytoplasmic stress granule, nucleus localization
26	7	7	2	2	Q6FVI7	CAGL0E01573g	EMW1	Essential conserved protein with a role in maintaining cell wall integrity; contains six TPR (tetratricopeptide repeat) domains clustered in the C-terminal region; conditional mutant is suppressed by overexpression of GFA1	Protein of unknown function
27	4	4	4	4	Q6FP51	CAGL0J06600g	URA5	Major orotate phosphoribosyltransferase (OPRTase) isozyme that catalyzes the fifth enzymatic step in de novo biosynthesis of pyrimidines, converting orotate into orotidine-5'-phosphate; minor OPRTase encoded by URA10	Orotate phosphoribosyltransferase 1
28	2	2	4	4	Q6FP78	CAGL0J05984g	AAH1	Adenine deaminase (adenine aminohydrolase), converts adenine to hypoxanthine; involved in purine salvage; transcriptionally regulated by nutrient levels and growth phase; Aah1p degraded upon entry into quiescence via SCF and the proteasome	Ortholog(s) have adenine deaminase activity and role in adenine catabolic process, cell-abiotic substrate adhesion, hypoxanthine salvage, regulation of G2/M transition of mitotic cell cycle
29	9	10	7	7	Q6FLX7	CAGL0K12672g	YPT1	Rab family GTPase, involved in the ER-to-Golgi step of the secretory pathway; complex formation with the Rab escort protein Mrs6p is required for prenylation of Ypt1p by protein geranylgeranyltransferase type II (Bet2p-Bet4p)	Ortholog(s) have GTPase activity, SNARE binding activity
30	2	2	3	3	F2Z5X9	CAGL0G05445g	GCS1	ADP-ribosylation factor GTPase activating protein (ARF GAP), involved in ER-Golgi transport; shares functional similarity with Glo3p	Ortholog(s) have GTPase activator activity, actin binding activity
31	5	5	5	5	Q6FLN6	CAGL0L02035g	MAE1	Mitochondrial malic enzyme, catalyzes the oxidative decarboxylation of malate to pyruvate, which is a key intermediate in sugar metabolism and a precursor for synthesis of several amino acids	Ortholog(s) have malate dehydrogenase (decarboxylating) (NAD+) activity, role in cellular amino acid metabolic process, malate metabolic process, pyruvate metabolic process and mitochondrion localization
32	2	2	3	3	Q6FM56	CAGL0K10868g	CTA1	Catalase A, breaks down hydrogen peroxide in the peroxisomal matrix formed by acyl-CoA oxidase (Pox1p) during fatty acid beta-oxidation	Putative catalase A; gene is downregulated in azole-resistant strain; regulated by oxidative stress and glucose starvation; protein abundance increased in ace2 mutant cells
33	5	5	5	5	Q6FNC4	CAGL0K01045g	GCD2	Delta subunit of the translation initiation factor eIF2B, the guanine-nucleotide exchange factor for eIF2; activity subsequently regulated by phosphorylated eIF2; first identified as a negative regulator of GCN4 expression	Ortholog(s) have enzyme regulator activity, guanyl-nucleotide exchange factor activity, translation initiation factor activity and role in cytoplasmic translational initiation, regulation of translational initiation
34	2	2	3	3	Q6FQL6	CAGL0I05236g	BCY1	Regulatory subunit of the cyclic AMP-dependent protein kinase (PKA), a component of a signaling pathway that controls a variety of cellular processes, including metabolism, cell cycle, stress response, stationary phase, and sporulation	cAMP dependent protein kinase, regulatory subunit
35	2	2	2	2	Q6FJL2	CAGL0M05423g	MCM7	Component of the heterohexameric MCM2-7 complex, which primes origins of DNA replication in G1 and becomes an active ATP-dependent helicase that promotes DNA melting and elongation in S-phase; forms an Mcm4p-6p-7p subcomplex	Ortholog(s) have 3'-5' DNA/RNA helicase activity, ATP binding, ATP-dependent four-way junction helicase activity, DNA replication origin binding, MCM complex binding and chromatin binding, more
36	5	5	3	3	Q6FL02	CAGL0L07238g	RPN6	Essential, non-ATPase regulatory subunit of the 26S proteasome lid required for the assembly and activity of the 26S proteasome; the human homolog (S9 protein) partially rescues Rpn6p depletion	Ortholog(s) have structural molecule activity, role in proteasome assembly, ubiquitin-dependent protein catabolic process and proteasome regulatory particle, lid subcomplex, proteasome storage granule localization
37	2	2	2	2	Q6FTC2	CAGL0G03641g	MAP2	Methionine aminopeptidase, catalyzes the cotranslational removal of N-terminal methionine from nascent polypeptides; function is partially redundant with that of Map1p	Has domain(s) with predicted aminopeptidase activity, metalloexopeptidase activity and role in cellular process, proteolysis
38	5	5	3	3	Q6FY26	CAGL0A02574g	TRP4	Anthranilate phosphoribosyl transferase of the tryptophan biosynthetic pathway, catalyzes the phosphoribosylation of anthranilate, subject to the general control system of amino acid biosynthesis	Ortholog(s) have role in cleistothecium development, tryptophan biosynthetic process
39	1	2	2	2	Q6FY42	CAGL0A02211g	HXT7	High-affinity glucose transporter of the major facilitator superfamily, nearly identical to Hxt6p, expressed at high basal levels relative to other HXTs, expression repressed by high glucose levels	Ortholog(s) have glucose transmembrane transporter activity, pentose transmembrane transporter activity, role in glucose transmembrane transport and plasma membrane localization
40	6	6	8	9	Q6FXF1	CAGL0B02431g	NDI1	NADH:ubiquinone oxidoreductase, transfers electrons from NADH to ubiquinone in the respiratory chain but does not pump protons, in contrast to the higher eukaryotic multisubunit respiratory complex I; phosphorylated; homolog of human AMID	Ortholog(s) have NADH dehydrogenase (ubiquinone) activity and role in NADH oxidation, chronological cell aging, mitochondrial electron transport, NADH to ubiquinone, positive regulation of apoptotic process
41	16	25	16	25	Q6FX78	CAGL0B01122g	SAM1	S-adenosylmethionine synthetase, catalyzes transfer of the adenosyl group of ATP to the sulfur atom of methionine; one of two differentially regulated isozymes (Sam1p and Sam2p)	S-adenosylmethionine synthetase
42	3	3	4	4	O74197	CAGL0K10340g	ADE2	Phosphoribosylaminoimidazole carboxylase, catalyzes a step in the 'de novo' purine nucleotide biosynthetic pathway; red pigment accumulates in mutant cells deprived of adenine	Putative phosphoribosylaminoimidazole carboxylase; aminoimidazole ribonucleotide (AIR) carboxylase
43	3	3	4	4	Q6FWB8	CAGL0D01408g	SPE3	Spermidine synthase, involved in biosynthesis of spermidine and also in biosynthesis of pantothenic acid; spermidine is required for growth of wild-type cells	Putative spermine/spermidine synthase; protein differentially expressed in azole resistant strain
44	3	3	3	4	Q6FXM9	CAGL0B04499g	OST2	Epsilon subunit of the oligosaccharyltransferase complex of the ER lumen, which catalyzes asparagine-linked glycosylation of newly synthesized proteins	Ortholog(s) have role in protein N-linked glycosylation and oligosaccharyltransferase complex localization
45	8	8	5	5	Q6FUA0	CAGL0F05115g	INA1	Putative protein of unknown function; YLR413W is not an essential gene	Ortholog(s) have plasma membrane localization
46	7	8	6	8	Q6FR65	CAGL0I00594g	GSP1	Ran GTPase, GTP binding protein (mammalian Ranp homolog) involved in the maintenance of nuclear organization, RNA processing and transport; regulated by Srm1p, Rna1p, Yrb1p, Yrb2p, Yrp4p, Yrb30p, Cse1p and Kap95p; yeast Gsp2p homolog	Ortholog(s) have GTP binding, GTPase activity, Ran guanyl-nucleotide exchange factor activity
47	4	4	2	2	Q6FKM0	CAGL0L10516g	RPF2	Essential protein involved in the processing of pre-rRNA and the assembly of the 60S ribosomal subunit; interacts with ribosomal protein L11; localizes predominantly to the nucleolus; constituent of 66S pre-ribosomal particles	Ortholog(s) have role in ribosomal large subunit biogenesis
48	3	3	3	3	Q6FPY3	CAGL0I10835g	ARL1	Soluble GTPase with a role in regulation of membrane traffic; regulates potassium influx; G protein of the Ras superfamily, similar to ADP-ribosylation factor	Ortholog(s) have GTP binding, GTPase activity
49	8	8	4	4	Q6FU15	CAGL0F07139g	PRP43	RNA helicase in the DEAH-box family, functions in both RNA polymerase I and polymerase II transcript metabolism, involved in release of the lariat-intron from the spliceosome	Ortholog(s) have ATP-dependent RNA helicase activity
50	3	3	3	3	Q6FYB0	CAGL0A03168g	RPP2B	Ribosomal protein P2 beta, a component of the ribosomal stalk, which is involved in the interaction between translational elongation factors and the ribosome; regulates the accumulation of P1 (Rpp1Ap and Rpp1Bp) in the cytoplasm	60S acidic ribosomal protein
51	10	10	4	4	Q6FUA6	CAGL0F04983g	DBP9	ATP-dependent RNA helicase of the DEAD-box family involved in biogenesis of the 60S ribosomal subunit	Ortholog(s) have ATP-dependent DNA helicase activity, ATP-dependent DNA/RNA helicase activity, ATP-dependent RNA helicase activity and role in maturation of LSU-rRNA from tricistronic rRNA transcript (SSU-rRNA, 5.8S rRNA, LSU-rRNA)
52	6	6	4	5	Q6FPQ9	CAGL0J01848g	RPA135	RNA polymerase I second largest subunit A135	Ortholog(s) have RNA polymerase I activity, role in nucleolar large rRNA transcription by RNA polymerase I and RNA polymerase I complex localization
53	3	4	5	7	Q6FWM8	CAGL0C04389g	HTB2	Histone H2B, core histone protein required for chromatin assembly and chromosome function; nearly identical to HTB1; Rad6p-Bre1p-Lge1p mediated ubiquitination regulates transcriptional activation, meiotic DSB formation and H3 methylation	Ortholog(s) have replication fork protection complex, site of double-strand break localization
54	10	11	8	8	Q6FW29	CAGL0D03432g	RNR4	Ribonucleotide-diphosphate reductase (RNR), small subunit; the RNR complex catalyzes the rate-limiting step in dNTP synthesis and is regulated by DNA replication and DNA damage checkpoint pathways via localization of the small subunits	Ortholog(s) have CDP reductase activity, role in CDP metabolic process, cofactor biosynthetic process, dCDP biosynthetic process and nucleus, ribonucleoside-diphosphate reductase complex localization
55	4	5	3	3	Q6FJI8	CAGL0M05973g	NAP1	Protein that interacts with mitotic cyclin Clb2p; required for the regulation of microtubule dynamics during mitosis; controls bud morphogenesis; involved in the transport of H2A and H2B histones to the nucleus; phosphorylated by CK2	Ortholog(s) have cyclin binding, enzyme activator activity, histone binding activity
56	3	4	3	4	Q6FMF8	CAGL0K08382g	RPS21A	Protein component of the small (40S) ribosomal subunit; nearly identical to Rps21Bp and has similarity to rat S21 ribosomal protein	Ortholog(s) have structural constituent of ribosome activity
57	10	10	6	6	Q6FUB0	CAGL0F04895g	GPH1	Non-essential glycogen phosphorylase required for the mobilization of glycogen, activity is regulated by cyclic AMP-mediated phosphorylation, expression is regulated by stress-response elements and by the HOG MAP kinase pathway	Ortholog(s) have glycogen phosphorylase activity, role in glycogen catabolic process, response to heat and cell surface, cytoplasm, hyphal cell wall localization
58	3	5	3	3	Q6FUQ6	CAGL0F01529g	MEF1	Mitochondrial elongation factor involved in translational elongation	Ortholog(s) have role in mitochondrial translation and mitochondrion localization
59	14	18	14	16	Q6FRZ7	CAGL0H04653g	ERG6	Delta(24)-sterol C-methyltransferase, converts zymosterol to fecosterol in the ergosterol biosynthetic pathway by methylating position C-24; localized to both lipid particles and mitochondrial outer membrane	C24 sterol methyltransferase; mutation confers resistance to amphotericin B and nystatin and increased sensitivity to azoles
60	2	2	3	3	Q6FNF1	CAGL0K00429g	NPA3	Essential, conserved, cytoplasmic ATPase; phosphorylated by the Pcl1p-Pho85p kinase complex	Has domain(s) with predicted nucleotide binding activity
61	3	3	2	2	Q6FNW0	CAGL0J08657g	PTC5	Mitochondrial type 2C protein phosphatase (PP2C) involved in regulation of pyruvate dehydrogenase activity by dephosphorylating the serine 133 of the Pda1p subunit; acts in concert with kinases Pkp1p and Pkp2p and phosphatase Ptc6p	Ortholog(s) have [pyruvate dehydrogenase (lipoamide)] phosphatase activity, protein serine/threonine phosphatase activity
62	3	4	5	6	Q6FWG3	CAGL0D00418g	FAT3	Putative protein of unknown function; the authentic, non-tagged protein is detected in a phosphorylated state in highly purified mitochondria in high-throughput studies	Ortholog(s) have role in long-chain fatty acid transport
63	6	6	6	6	Q6FQY8	CAGL0I02398g	NMD3	Protein involved in nuclear export of the large ribosomal subunit; acts as a Crm1p-dependent adapter protein for export of nascent ribosomal subunits through the nuclear pore complex	Ortholog(s) have ribosomal large subunit binding activity, role in ribosomal large subunit export from nucleus and cytosol, cytosolic large ribosomal subunit localization
64	3	4	3	3	Q6FP80	CAGL0J05940g	YCK2	Palmitoylated plasma membrane-bound casein kinase I isoform; shares redundant functions with Yck1p in morphogenesis, proper septin assembly, endocytic trafficking; provides an essential function overlapping with that of Yck1p	Ortholog(s) have protein serine/threonine kinase activity
65	4	4	3	3	Q6FWE2	CAGL0D00880g	TSR1	Protein required for processing of 20S pre-rRNA in the cytoplasm; associates with pre-40S ribosomal particles; inhibits the premature association of 60S subunits with assembling 40S subunits in the cytoplasm; similar to Bms1p	Ortholog(s) have ribonucleoprotein complex binding activity and role in endonucleolytic cleavage to generate mature 3'-end of SSU-rRNA from (SSU-rRNA, 5.8S rRNA, LSU-rRNA)
66	3	3	6	6	Q6FIM3	CAGL0M13277g	YNK1	Nucleoside diphosphate kinase, catalyzes the transfer of gamma phosphates from nucleoside triphosphates, usually ATP, to nucleoside diphosphates by a mechanism that involves formation of an autophosphorylated enzyme intermediate	Ortholog(s) have NAD binding, nucleoside diphosphate kinase activity
67	6	6	3	3	Q6FL64	CAGL0L05874g	XRN1	Evolutionarily-conserved 5'-3' exonuclease component of cytoplasmic processing (P) bodies involved in mRNA decay; plays a role in microtubule-mediated processes, filamentous growth, ribosomal RNA maturation, and telomere maintenance	Ortholog(s) have 5'-3' exoribonuclease activity, chromatin binding, magnesium ion binding, microtubule binding, recombinase activity
68	6	8	9	11	Q6FRL7	CAGL0H07579g	HXK2	Hexokinase isoenzyme 2 that catalyzes phosphorylation of glucose in the cytosol; predominant hexokinase during growth on glucose; functions in the nucleus to repress expression of HXK1 and GLK1 and to induce expression of its own gene	Putative hexokinase B
69	24	31	14	17	Q6FUF3	CAGL0F03927g	GUA1	GMP synthase; highly conserved enzyme that catalyzes the second step in the biosynthesis of GMP from inosine 5'-phosphate (IMP); transcription is not subject to regulation by guanine but is negatively regulated by nutrient starvation; reduction-of-function mutation gua1-G388D causes changes in cellular guanine nucleotide pools, defects in general protein synthesis, and impaired translation of GCN…	Ortholog(s) have GMP synthase (glutamine-hydrolyzing) activity and role in GMP biosynthetic process
70	15	16	11	11	Q6FWY4	CAGL0C01947g	GUS1	Glutamyl-tRNA synthetase (GluRS), forms a complex with methionyl-tRNA synthetase (Mes1p) and Arc1p; complex formation increases the catalytic efficiency of both tRNA synthetases and ensures their correct localization to the cytoplasm	Has domain(s) with predicted ATP binding, aminoacyl-tRNA ligase activity, glutamate-tRNA ligase activity, role in glutamyl-tRNA aminoacylation, tRNA aminoacylation, tRNA aminoacylation for protein translation and cytoplasm localization
71	2	2	2	2	Q6FKS7	CAGL0L08998g	DEG1	tRNA:pseudouridine synthase, introduces pseudouridines at position 38 or 39 in tRNA, important for maintenance of translation efficiency and normal cell growth, localizes to both the nucleus and cytoplasm; non-essential for viability	Has domain(s) with predicted RNA binding, pseudouridine synthase activity and role in pseudouridine synthesis
72	3	3	3	3	Q6FNX6	CAGL0J08272g	GOR1	Glyoxylate reductase; null mutation results in increased biomass after diauxic shift; the authentic, non-tagged protein is detected in highly purified mitochondria in high-throughput studies	Ortholog(s) have glyoxylate reductase activity, role in glyoxylate catabolic process and extracellular region localization
73	6	6	4	4	Q6FP14	CAGL0J07436g	PDR16	Phosphatidylinositol transfer protein (PITP) controlled by the multiple drug resistance regulator Pdr1p, localizes to lipid particles and microsomes, controls levels of various lipids, may regulate lipid synthesis, homologous to Pdr17p	Putative ABC transporter
74	2	2	2	2	Q6FPE6	CAGL0J04422g	PIM1	ATP-dependent Lon protease, involved in degradation of misfolded proteins in mitochondria; required for biogenesis and maintenance of mitochondria	Ortholog(s) have ATP-dependent peptidase activity and role in chaperone-mediated protein complex assembly, mitochondrial protein catabolic process, protein quality control for misfolded or incompletely synthesized proteins
75	2	2	2	2	Q6FQQ9	CAGL0I04290g	SUA5	Transcription factor TFIIB, a general transcription factor required for transcription initiation and start site selection by RNA polymerase II	Ortholog(s) have N(6)-L-threonylcarbamoyladenine synthase activity, single-stranded telomeric DNA binding activity and role in regulation of translational fidelity, tRNA threonylcarbamoyladenosine modification, telomere maintenance
76	13	13	9	9	Q6FT93	CAGL0G04411g	UTP10	Nucleolar protein, component of the small subunit (SSU) processome containing the U3 snoRNA that is involved in processing of pre-18S rRNA; mutant has increased aneuploidy tolerance	Ortholog(s) have snoRNA binding activity
77	3	5	3	5	Q6FUP9	CAGL0F01683g	RPL22A	Protein component of the large (60S) ribosomal subunit, has similarity to Rpl22Bp and to rat L22 ribosomal protein	Predicted GPI-linked protein
78	2	2	2	2	Q6FVE2	CAGL0E02607g	YPT7	Rab family GTPase; GTP-binding protein of the rab family; required for homotypic fusion event in vacuole inheritance, for endosome-endosome fusion, similar to mammalian Rab7	Ortholog(s) have role in endocytosis, endosome organization, positive regulation of vacuole fusion, non-autophagic, vacuolar acidification, vacuole fusion, non-autophagic and fungal-type vacuole membrane localization
79	14	18	14	21	Q6FVX8	CAGL0D04708g	CTR1	Choline/ethanolamine transporter; involved in the uptake of nitrogen mustard and the uptake of glycine betaine during hypersaline stress; co-regulated with phospholipid biosynthetic genes and negatively regulated by choline and myo-inositol	Ortholog(s) have copper ion transmembrane transporter activity, role in copper ion import, iron ion transmembrane transport and plasma membrane localization
80	4	6	6	7	Q6FN55	CAGL0K02629g	YNL134C	NADH-dependent aldehyde reductase, involved in detoxification of furfural; expression is up-regulated in the presence of furfural and 5-hydroxymethylfurfural, which are compounds generated during lignocellulosic biomass pre-treatment; green fluorescent protein (GFP)-fusion protein localizes to both the cytoplasm and nucleus; protein abundance increases in response to DNA replication stress	Ortholog(s) have intracellular localization
81	8	14	6	10	Q6FVG7	CAGL0E02013g	RPL18A	Protein component of the large (60S) ribosomal subunit, identical to Rpl18Bp and has similarity to rat L18 ribosomal protein; intron of RPL18A pre-mRNA forms stem-loop structures that are a target for Rnt1p cleavage leading to degradation	Ortholog(s) have cytosolic large ribosomal subunit localization
82	6	6	5	5	Q6FPZ5	CAGL0I10560g	UTP8	Nucleolar protein required for export of tRNAs from the nucleus; also copurifies with the small subunit (SSU) processome containing the U3 snoRNA that is involved in processing of pre-18S rRNA	Ortholog(s) have snoRNA binding, tRNA binding activity and role in maturation of SSU-rRNA from tricistronic rRNA transcript (SSU-rRNA, 5.8S rRNA, LSU-rRNA), positive regulation of transcription by RNA polymerase I, tRNA export from nucleus
83	6	6	4	5	Q6FS36	CAGL0H03773g	RLP7	Nucleolar protein with similarity to large ribosomal subunit L7 proteins; constituent of 66S pre-ribosomal particles; plays an essential role in processing of precursors to the large ribosomal subunit RNAs	Ortholog(s) have role in exonucleolytic trimming to generate mature 5'-end of 5.8S rRNA from tricistronic rRNA transcript (SSU-rRNA, 5.8S rRNA and LSU-rRNA), more
84	6	6	5	5	Q6FSF7	CAGL0H00869g	SRP68	Core component of the signal recognition particle (SRP) ribonucleoprotein (RNP) complex that functions in targeting nascent secretory proteins to the endoplasmic reticulum (ER) membrane	Ortholog(s) have role in SRP-dependent cotranslational protein targeting to membrane, translocation and signal recognition particle, endoplasmic reticulum targeting localization
85	5	5	6	6	Q6FWM7	CAGL0C04411g	HTA2	Histone H2A, core histone protein required for chromatin assembly and chromosome function; one of two nearly identical (see also HTA1) subtypes; DNA damage-dependent phosphorylation by Mec1p facilitates DNA repair; acetylated by Nat4p	Ortholog(s) have role in DNA repair and replication fork protection complex localization
86	7	7	2	2	Q6FK34	CAGL0M01496g	SXM1	Member of the NineTeen Complex (NTC) that contains Prp19p and stabilizes U6 snRNA in catalytic forms of the spliceosome containing U2, U5, and U6 snRNAs; null mutant has splicing defect and arrests in G2/M; homologs in human and C. elegans	Ortholog(s) have protein transporter activity, role in mRNA export from nucleus and cytoplasm, nucleus localization
87	2	2	6	7	Q6FLR7	CAGL0L01243g	GDA1	Guanosine diphosphatase located in the Golgi, involved in the transport of GDP-mannose into the Golgi lumen by converting GDP to GMP after mannose is transferred its substrate	Ortholog(s) have guanosine-diphosphatase activity, uridine-diphosphatase activity
88	4	4	5	5	Q6FMG7	CAGL0K08184g	CCP1	Mitochondrial cytochrome-c peroxidase; degrades reactive oxygen species in mitochondria, involved in the response to oxidative stress	Cytochrome C peroxidase
89	4	4	5	5	Q6FVX6	CAGL0D04752g	YPR127W	Protein of unknown function, differentially expressed during alcoholic fermentation; expression activated by transcription factor YRM1/YOR172W; green fluorescent protein (GFP)-fusion protein localizes to both the cytoplasm and the nucleus	Ortholog(s) have pyridoxine:NADP 4-dehydrogenase activity and role in pyridoxal biosynthetic process
90	16	20	17	19	Q6FRS2	CAGL0H06369g	CYS3	Cystathionine gamma-lyase, catalyzes one of the two reactions involved in the transsulfuration pathway that yields cysteine from homocysteine with the intermediary formation of cystathionine	Ortholog(s) have cystathionine gamma-lyase activity and role in cysteine biosynthetic process via cystathionine, methionine biosynthetic process, transsulfuration
91	9	12	9	11	Q6FRF5	CAGL0H08976g	RPL1B	N-terminally acetylated protein component of the large (60S) ribosomal subunit, nearly identical to Rpl1Ap and has similarity to E. coli L1 and rat L10a ribosomal proteins; rpl1a rpl1b double null mutation is lethal	Ortholog(s) have cytosolic large ribosomal subunit localization
92	2	2	5	5	Q6FLD5	CAGL0L04246g	RPB2	RNA polymerase II second largest subunit B150, part of central core; similar to bacterial beta subunit	RNA polymerase II second largest subunit
93	2	3	3	4	Q6FRT2	CAGL0H06149g	CCR4	Component of the CCR4-NOT transcriptional complex, which is involved in regulation of gene expression; component of the major cytoplasmic deadenylase, which is involved in mRNA poly(A) tail shortening	Ortholog(s) have 3'-5'-exoribonuclease activity
94	10	11	6	6	Q6FN26	CAGL0K03289g	YMR099C	Glucose-6-phosphate 1-epimerase (hexose-6-phosphate mutarotase), likely involved in carbohydrate metabolism; GFP-fusion protein localizes to both the nucleus and cytoplasm and is induced in response to the DNA-damaging agent MMS	Aldose 1-epimerase
95	9	18	7	16	Q6FPW3	CAGL0J00451g	TDH3	Glyceraldehyde-3-phosphate dehydrogenase (GAPDH), isozyme 3; involved in glycolysis and gluconeogenesis; tetramer that catalyzes the reaction of glyceraldehyde-3-phosphate to 1,3 bis-phosphoglycerate; detected in the cytoplasm and cell wall; GAPDH-derived antimicrobial peptides secreted by S. cerevisiae are active against a wide variety of wine-related yeasts and bacteria; binds AU-rich RNA	Putative glyceraldehyde-3-phosphate dehydrogenase; protein differentially expressed in azole resistant strain; expression downregulated in biofilm vs planktonic cell culture
96	19	21	18	18	Q6FPL8	CAGL0J02816g	TPA1	Poly(rA)-binding protein involved in translation termination efficiency, mRNA poly(A) tail length and mRNA stability; interacts with Sup45p (eRF1), Sup35p (eRF3) and Pab1p; similar to prolyl 4-hydroxylases; binds Fe(III) and 2-oxoglutarate	Ortholog(s) have ferrous iron binding, oxidative DNA demethylase activity, peptidyl-proline dioxygenase activity, poly(A) binding activity
97	2	2	3	3	Q6FKV0	CAGL0L08448g	NCE102	Protein of unknown function; contains transmembrane domains; involved in secretion of proteins that lack classical secretory signal sequences; component of the detergent-insoluble glycolipid-enriched complexes (DIGs)	Ortholog(s) have role in actin cytoskeleton organization, eisosome assembly, negative regulation of protein phosphorylation, negative regulation of sphingolipid biosynthetic process and pathogenesis, more
98	2	2	3	3	Q6FLF5	CAGL0L03806g	NOP15	Constituent of 66S pre-ribosomal particles, involved in 60S ribosomal subunit biogenesis; localizes to both nucleolus and cytoplasm	Ortholog(s) have rRNA binding activity, role in actomyosin contractile ring assembly, ribosomal large subunit biogenesis and nucleolus, preribosome, large subunit precursor localization
99	5	5	5	5	Q6FM32	CAGL0K11418g	ADK1	Adenylate kinase, required for purine metabolism; localized to the cytoplasm and the mitochondria; lacks cleavable signal sequence	Putative adenylate kinase; protein differentially expressed in azole resistant strain
100	2	2	3	3	Q6FU13	CAGL0F07183g	COQ8	Protein required for ubiquinone (coenzyme Q) biosynthesis and for respiratory growth; exhibits genetic interaction with COQ9, suggesting a common function; similar to prokaryotic proteins involved in early steps of ubiquinone biosynthesis	Ortholog(s) have role in ubiquinone biosynthetic process via 3,4-dihydroxy-5-polyprenylbenzoate and mitochondrion localization
101	3	3	2	2	Q6FUR8	CAGL0F01199g	PRE6	Alpha 4 subunit of the 20S proteasome; may replace alpha 3 subunit (Pre9p) under stress conditions to create a more active proteasomal isoform; GFP-fusion protein relocates from cytosol to the mitochondrial surface upon oxidative stress	Ortholog(s) have role in establishment of cell polarity, proteasomal ubiquitin-independent protein catabolic process, proteasome-mediated ubiquitin-dependent protein catabolic process
102	3	3	2	2	Q6FV06	CAGL0E05742g	SRP72	Core component of the signal recognition particle (SRP) ribonucleoprotein (RNP) complex that functions in targeting nascent secretory proteins to the endoplasmic reticulum (ER) membrane	Ortholog(s) have role in SRP-dependent cotranslational protein targeting to membrane, translocation and signal recognition particle, endoplasmic reticulum targeting localization
103	2	2	2	3	Q6FVH1	CAGL0E01925g	TRM11	Catalytic subunit of an adoMet-dependent tRNA methyltransferase complex (Trm11p-Trm112p), required for the methylation of the guanosine nucleotide at position 10 (m2G10) in tRNAs; contains a THUMP domain and a methyltransferase domain	Ortholog(s) have tRNA (guanine-N2-)-methyltransferase activity, role in tRNA methylation and tRNA (m2G10) methyltransferase complex localization
104	24	26	21	24	Q6FY79	CAGL0A03366g	ADE16	Enzyme of 'de novo' purine biosynthesis containing both 5-aminoimidazole-4-carboxamide ribonucleotide transformylase and inosine monophosphate cyclohydrolase activities, isozyme of Ade17p; ade16 ade17 mutants require adenine and histidine	Ortholog(s) have IMP cyclohydrolase activity, phosphoribosylaminoimidazolecarboxamide formyltransferase activity, role in 'de novo' IMP biosynthetic process and cytosol localization
105	6	7	7	11	Q6FNC3	CAGL0K01067g	TOM20	Component of the TOM (translocase of outer membrane) complex responsible for recognition and initial import steps for all mitochondrially directed proteins; acts as a receptor for incoming precursor proteins	Ortholog(s) have mitochondrion targeting sequence binding, protein transmembrane transporter activity
106	4	5	7	8	Q6FN58	CAGL0K02541g	PRS3	5-phospho-ribosyl-1(alpha)-pyrophosphate synthetase, synthesizes PRPP, which is required for nucleotide, histidine, and tryptophan biosynthesis; one of five related enzymes, which are active as heteromultimeric complexes	Has domain(s) with predicted magnesium ion binding, ribose phosphate diphosphokinase activity and role in nucleoside metabolic process, nucleotide biosynthetic process
107	6	6	2	2	Q6FP22	CAGL0J07260g	MRS6	Rab escort protein, forms a complex with the Ras-like small GTPase Ypt1p that is required for the prenylation of Ypt1p by protein geranylgeranyltransferase type II (Bet2p-Bet4p); sequence similarity to mammalian choroideraemia gene	Ortholog(s) have Rab GTPase binding, Rab geranylgeranyltransferase activity and role in ER to Golgi vesicle-mediated transport, activation of GTPase activity, protein geranylgeranylation, protein targeting to membrane
108	10	11	10	13	Q6FRC3	CAGL0H09724g	NUG1	GTPase that associates with nuclear 60S pre-ribosomes, required for export of 60S ribosomal subunits from the nucleus	Ortholog(s) have GTPase activity, RNA binding activity and role in maturation of LSU-rRNA from tricistronic rRNA transcript (SSU-rRNA, 5.8S rRNA, LSU-rRNA), response to drug, ribosomal large subunit export from nucleus
109	4	4	4	4	Q6FVR4	CAGL0D06314g	TIF4632	Translation initiation factor eIF4G, subunit of the mRNA cap-binding protein complex (eIF4F) that also contains eIF4E (Cdc33p); associates with the poly(A)-binding protein Pab1p, also interacts with eIF4A (Tif1p); homologous to Tif4631p	Ortholog(s) have mRNA binding, translation initiation factor activity, translation initiation factor binding activity and role in stress granule assembly, translational initiation
110	13	16	9	11	Q6FMU9	CAGL0K05027g	ADE12	Adenylosuccinate synthase, catalyzes the first step in synthesis of adenosine monophosphate from inosine 5'monophosphate during purine nucleotide biosynthesis; exhibits binding to single-stranded autonomously replicating (ARS) core sequence	Ortholog(s) have DNA replication origin binding, adenylosuccinate synthase activity, sulfinylpropanyl adenylate synthase activity and role in 'de novo' AMP biosynthetic process, cellular response to cadmium ion, fumarate metabolic process
111	8	9	9	10	Q6FMA4	CAGL0K09702g	YNL134C	Putative protein of unknown function with similarity to dehydrogenases from other model organisms; green fluorescent protein (GFP)-fusion protein localizes to both the cytoplasm and nucleus and is induced by the DNA-damaging agent MMS	Putative stress-induced alcohol dehydrogenase; gene is upregulated in azole-resistant strain; protein differentially expressed in azole resistant strain
112	6	6	5	5	Q6FMP9	CAGL0K06259g	TSA2	Stress inducible cytoplasmic thioredoxin peroxidase; cooperates with Tsa1p in the removal of reactive oxygen, nitrogen and sulfur species using thioredoxin as hydrogen donor; deletion enhances the mutator phenotype of tsa1 mutants	Thiol-specific antioxidant protein; predicted thioredoxin peroxidase involved in oxidative stress response; protein abundance decreased in ace2 mutant cells
113	6	7	4	4	Q6FPL5	CAGL0J02882g	HOM3	Aspartate kinase (L-aspartate 4-P-transferase); cytoplasmic enzyme that catalyzes the first step in the common pathway for methionine and threonine biosynthesis; expression regulated by Gcn4p and the general control of amino acid synthesis	Ortholog(s) have aspartate kinase activity and role in homoserine biosynthetic process, methionine biosynthetic process, threonine biosynthetic process
114	5	5	6	6	Q6FPS0	CAGL0J01441g	ADH3	Mitochondrial alcohol dehydrogenase isozyme III; involved in the shuttling of mitochondrial NADH to the cytosol under anaerobic conditions and ethanol production	Ortholog(s) have alcohol dehydrogenase (NAD) activity
115	5	5	6	6	Q6FUX2	CAGL0E06490g	RPT1	One of six ATPases of the 19S regulatory particle of the 26S proteasome involved in the degradation of ubiquitinated substrates; required for optimal CDC20 transcription; interacts with Rpn12p and Ubr1p; mutant has aneuploidy tolerance	Ortholog(s) have role in positive regulation of RNA polymerase II transcriptional preinitiation complex assembly, positive regulation of protein catabolic process and proteasome regulatory particle assembly, more
116	13	14	10	11	Q6FQB6	CAGL0I07579g	WRS1	Cytoplasmic tryptophanyl-tRNA synthetase, aminoacylates tryptophanyl-tRNA	Ortholog(s) have tryptophan-tRNA ligase activity
117	7	8	6	6	Q6FXI9	CAGL0B03553g	POL5	DNA Polymerase phi; has sequence similarity to the human MybBP1A and weak sequence similarity to B-type DNA polymerases, not required for chromosomal DNA replication; required for the synthesis of rRNA	Ortholog(s) have DNA-directed DNA polymerase activity, rDNA binding activity, role in nucleolar large rRNA transcription by RNA polymerase I and nucleolus localization
118	12	13	14	15	Q6FXZ3	CAGL0A01430g	TRP5	Tryptophan synthase, catalyzes the last step of tryptophan biosynthesis; regulated by the general control system of amino acid biosynthesis	Putative tryptophan synthase; protein abundance increased in ace2 mutant cells
119	14	15	15	19	Q6FRB7	CAGL0H09878g	IPP1	Cytoplasmic inorganic pyrophosphatase (PPase), homodimer that catalyzes the rapid exchange of oxygens from Pi with water, highly expressed and essential for viability, active-site residues show identity to those from E. coli PPase	Inorganic pyrophosphatase, cytoplasmic
120	12	15	4	5	Q6FMJ8	CAGL0K07480g	PGM1	Phosphoglucomutase, minor isoform; catalyzes the conversion from glucose-1-phosphate to glucose-6-phosphate, which is a key step in hexose metabolism	Putative phosphoglucomutase
121	17	21	18	22	Q6FT00	CAGL0G06490g	RPS7B	Protein component of the small (40S) ribosomal subunit, nearly identical to Rps7Ap; interacts with Kti11p; deletion causes hypersensitivity to zymocin; has similarity to rat S7 and Xenopus S8 ribosomal proteins	Ortholog(s) have role in ribosome biogenesis and small-subunit processome localization
122	28	28	18	18	Q6FJN7	CAGL0M04829g	RRP5	RNA binding protein with preference for single stranded tracts of U's involved in synthesis of both 18S and 5.8S rRNAs; component of both the ribosomal small subunit (SSU) processosome and the 90S preribosome	Has domain(s) with predicted RNA binding activity, role in RNA processing and intracellular localization
123	12	13	10	10	Q6FTN3	CAGL0G01144g	KAP95	Karyopherin beta, forms a complex with Srp1p/Kap60p; interacts with nucleoporins to mediate nuclear import of NLS-containing cargo proteins via the nuclear pore complex; regulates PC biosynthesis; GDP-to-GTP exchange factor for Gsp1p	Ortholog(s) have Ran guanyl-nucleotide exchange factor activity, protein transporter activity
124	11	11	14	15	Q6FJZ2	CAGL0M02431g	KES1	Member of the oxysterol binding protein family, which includes seven yeast homologs; involved in negative regulation of Sec14p-dependent Golgi complex secretory functions, peripheral membrane protein that localizes to the Golgi complex	Protein with a predicted role in ergosterol biosynthesis; protein abundance increased in ace2 mutant cells
125	11	12	13	14	Q6FN88	CAGL0K01859g	NOP1	Nucleolar protein, component of the small subunit processome complex, which is required for processing of pre-18S rRNA; has similarity to mammalian fibrillarin	Ortholog(s) have histone-glutamine methyltransferase activity, mRNA binding, rRNA methyltransferase activity and role in box C/D snoRNA 3'-end processing, histone glutamine methylation, rRNA methylation
126	47	150	46	104	Q6FJA3	CAGL0M07920g	PDC1	Major of three pyruvate decarboxylase isozymes, key enzyme in alcoholic fermentation, decarboxylates pyruvate to acetaldehyde; subject to glucose-, ethanol-, and autoregulation; involved in amino acid catabolism	Pyruvate decarboxylase, involved in pyruvate metabolism; increased in azole resistant strain and in ace2 mutant cells
127	19	55	16	32	Q6FJY0	CAGL0M02695g	RPL5	Protein component of the large (60S) ribosomal subunit with similarity to E. coli L18 and rat L5 ribosomal proteins; binds 5S rRNA and is required for 60S subunit assembly	Ortholog(s) have 5S rRNA binding, structural constituent of ribosome activity, role in ribosomal large subunit assembly and cytosolic large ribosomal subunit localization
128	8	9	7	9	Q6FL44	CAGL0L06314g	ARX1	Shuttling pre-60S factor; involved in the biogenesis of ribosomal large subunit biogenesis; interacts directly with Alb1; responsible for Tif6 recycling defects in absence of Rei1; associated with the ribosomal export complex	Ortholog(s) have role in ribosomal large subunit export from nucleus and cytoplasm, cytosolic large ribosomal subunit, nucleolus, nucleoplasm, preribosome, large subunit precursor localization
129	5	5	2	4	Q6FLJ9	CAGL0L02849g	RET1	Second-largest subunit of RNA polymerase III; RNA polymerase III is responsible for the transcription of tRNA and 5S RNA genes, and other low molecular weight RNAs	Ortholog(s) have RNA polymerase III activity, role in tRNA transcription by RNA polymerase III and RNA polymerase III complex localization
[truncated: 967 more rows]

## Sheet: S3
Table S3: A list of 300 and 385 proteins identified in global membrane proteomes of wild-type and Cgyps1-11Δ strains, respectively, that are predicted to be membrane proteins.
	Sr. No.	Predicted membrane proteins in wild-type			Sr. No.	Predicted membrane proteins in Cgyps1-11D
[truncated: 385 more rows]

## Sheet: S4
Table S4: Enriched GO terms for biological process (BP), cellular component (CC) and molecular function (MF) categories for the wild-type membrane proteome, as determined by the FungiFun tool.
[truncated: 116 more rows]

[truncated: 19 more sheets: S5, S6, S7, S8, S9, S10, S11, S12, S13, S14, S15, S16, S17, S18, S19, S20, S21, S22, S23]
